# Supplementary material for: Phage SPO1 Protein Gp49 Is a Novel RNA Binding Protein That Is Involved in Host Iron Metabolism
Source: Int J Mol Sci. 2023 Sep 20;24(18):14318. doi: 10.3390/ijms241814318 (PMC10531801; doi:10.3390/ijms241814318)
Supplement: Supplementary file 1 [file ijms-24-14318-s001.zip]

Archive with 4 entries (3 files):
- Sup_tables1-3/
- Sup_tables1-3/Table S1.pdf
- Sup_tables1-3/Table S2.xls
- Sup_tables1-3/Table S3.pdf
