# Supplementary material for: Phage SPO1 Protein Gp49 Is a Novel RNA Binding Protein That Is Involved in Host Iron Metabolism
Source: Int J Mol Sci. 2023 Sep 20;24(18):14318. doi: 10.3390/ijms241814318 (PMC10531801; doi:10.3390/ijms241814318)
Supplement: Supplementary file 1 [file ijms-24-14318-s001.zip › Sup_tables1-3/Table S2.xls]

Table S2: DEGs detected after Gp49 overexpression
gene_id	C_P_count	C_49_count	C_P_fpkm	C_49_fpkm	C_PvsC_49_C_P	C_PvsC_49_C_49	C_PvsC_49_log2FoldChange	C_PvsC_49_pvalue	C_PvsC_49_padj	gene_name	gene_chr	gene_start	gene_end	gene_strand	gene_length	gene_biotype	gene_description	tf_family
BSU_04320	0	1191	0	179.8196711	1.39E-17	1121.52045	-13.13401126	4.90E-38	2.24E-34	kimA	NC_000964.3	486432	488255	+	1824	protein_coding	cyclic di-AMP controlled transporter of potassium&&sp|P96589|KIMA_BACSU Potassium transporter KimA OS=Bacillus subtilis (strain 168) OX=224308 GN=kimA PE=1 SV=1 && PF13520:Amino acid permease	-
BSU_04260	0	651	0	82.08780182	1.39E-17	613.0202962	-12.26270041	8.99E-32	2.05E-28	topB	NC_000964.3	476558	478741	+	2184	protein_coding	DNA topoisomerase III&&sp|P96583|TOP3_BACSU DNA topoisomerase 3 OS=Bacillus subtilis (strain 168) OX=224308 GN=topB PE=3 SV=1 && PF01751:Toprim domain|PF01131:DNA topoisomerase	Topoisom_bac
BSU_04340	0	72	0	11.49459486	1.39E-17	67.79511298	-9.08847066	6.14E-12	6.23E-10	poxB	NC_000964.3	488830	490554	+	1725	protein_coding	acetyl-phosphate generating pyruvate oxidase&&sp|P96591|YDAP_BACSU Putative thiamine pyrophosphate-containing protein YdaP OS=Bacillus subtilis (strain 168) OX=224308 GN=ydaP PE=2 SV=1 && PF02775:Thiamine pyrophosphate enzyme, C-terminal TPP binding domain|PF00205:Thiamine pyrophosphate enzyme, central domain|PF02776:Thiamine pyrophosphate enzyme, N-terminal TPP binding domain	TPP_enzyme_N
BSU_misc_RNA_7	0	69	0	131.9583481	1.39E-17	64.97011131	-9.027185335	1.27E-11	1.21E-09	swaO	NC_000964.3	486092	486235	+	144	protein_coding	--&&-- && -	-
BSU_04270	0	49	0	12.39134566	1.39E-17	46.13676481	-8.53449892	1.68E-09	1.26E-07	epsJ	NC_000964.3	478944	480032	+	1089	protein_coding	glycosyl hydrolase lipoprotein&&sp|O31486|YDAJ_BACSU Putative lipoprotein YdaJ OS=Bacillus subtilis (strain 168) OX=224308 GN=ydaJ PE=3 SV=1 && -	-
BSU_04310	0	42	0	5.476532233	1.39E-17	39.54509221	-8.312754813	1.51E-08	8.71E-07	ydaN	NC_000964.3	483845	485956	+	2112	protein_coding	putative regulator of exopolysaccharide synthesis&&sp|O31488|YDAN_BACSU Uncharacterized protein YdaN OS=Bacillus subtilis (strain 168) OX=224308 GN=ydaN PE=3 SV=1 && PF03170:Bacterial cellulose synthase subunit	-
BSU_04359	0	42	0	43.3199853	1.39E-17	39.54509221	-8.312754813	1.51E-08	8.71E-07	ydzK	NC_000964.3	490777	491043	-	267	protein_coding	hypothetical protein&&sp|C0H3V4|YDZK_BACSU Uncharacterized membrane protein YdzK OS=Bacillus subtilis (strain 168) OX=224308 GN=ydzK PE=4 SV=1 && -	-
BSU_04290	0	31	0	4.992474497	1.39E-17	29.18674686	-7.87624277	7.40E-07	2.70E-05	ydaL	NC_000964.3	480875	482584	+	1710	protein_coding	hypothetical protein&&sp|O31487|YDAL_BACSU Uncharacterized protein YdaL OS=Bacillus subtilis (strain 168) OX=224308 GN=ydaL PE=3 SV=1 && PF10096:Uncharacterized protein conserved in bacteria (DUF2334)	-
BSU_04860	0	30	0	5.725391583	1.39E-17	28.24507886	-7.829141717	7.40E-07	2.70E-05	conQ	NC_000964.3	533338	534780	+	1443	protein_coding	ICEBs1 mobile element: coupling conjugation protein VirD4&&sp|P96634|YDCQ_BACSU Ftsk domain-containing protein YdcQ OS=Bacillus subtilis (strain 168) OX=224308 GN=ydcQ PE=4 SV=1 && -	-
BSU_10900	0	20	0	6.825064068	1.39E-17	18.82839473	-7.24734777	4.78E-05	0.00103834	yisY	NC_000964.3	1169043	1169849	+	807	protein_coding	putative acyl hydrolase or peroxidase&&sp|O06734|YISY_BACSU AB hydrolase superfamily protein YisY OS=Bacillus subtilis (strain 168) OX=224308 GN=yisY PE=3 SV=1 && PF00561:alpha/beta hydrolase fold	Abhydrolase_1
BSU_02460	0	18	0	5.347404566	1.39E-17	16.94505651	-7.096399316	0.000120499	0.002132087	kdgD	NC_000964.3	267890	268816	+	927	protein_coding	5-dehydro-4-deoxyglucarate dehydratase&&sp|P42235|KDGD_BACSU Probable 5-dehydro-4-deoxyglucarate dehydratase OS=Bacillus subtilis (strain 168) OX=224308 GN=ycbC PE=3 SV=2 && PF00701:Dihydrodipicolinate synthetase family	-
BSU_04940	0	18	0	1.985995205	1.39E-17	16.94505651	-7.096399316	0.000120499	0.002132087	conE	NC_000964.3	538734	541229	+	2496	protein_coding	ICEBs1 mobile element: VirB4-like ATPase&&sp|P96642|YDDE_BACSU Uncharacterized protein YddE OS=Bacillus subtilis (strain 168) OX=224308 GN=yddE PE=4 SV=1 && PF12846:AAA-like domain	-
BSU_04250	0	17	0	10.76241999	1.39E-17	16.00338713	-7.014557173	0.000193974	0.003173808	lrpC	NC_000964.3	476059	476493	+	435	protein_coding	transcriptional regulator (Lrp/AsnC family)&&sp|P96582|LRPC_BACSU HTH-type transcriptional regulator LrpC OS=Bacillus subtilis (strain 168) OX=224308 GN=lrpC PE=1 SV=2 && PF13412:Winged helix-turn-helix DNA-binding|PF01037:Lrp/AsnC ligand binding domain	AsnC_trans_reg
BSU_04300	0	16	0	3.488726336	1.39E-17	15.06171752	-6.927791532	0.000315208	0.004656715	ydaM	NC_000964.3	482577	483839	+	1263	protein_coding	putative glycosyltransferase associated to biofilm formation&&sp|P96587|YDAM_BACSU Uncharacterized glycosyltransferase YdaM OS=Bacillus subtilis (strain 168) OX=224308 GN=ydaM PE=3 SV=1 && PF13641:Glycosyltransferase like family 2	-
BSU_33760	5	679	1.584275239	192.3772804	5.314942064	639.3869709	-6.878688779	1.61E-26	1.05E-23	sdpB	NC_000964.3	3464762	3465733	+	972	protein_coding	export step of killing factor SdpC&&sp|O34616|SDPB_BACSU Sporulation-delaying protein SdpB OS=Bacillus subtilis (strain 168) OX=224308 GN=sdpB PE=2 SV=1 && PF05090:Vitamin K-dependent gamma-carboxylase	VKG_Carbox
BSU_03340	0	15	0	4.514612052	1.39E-17	14.12004765	-6.83547188	0.000517265	0.006785382	folEB	NC_000964.3	364259	365173	+	915	protein_coding	GTP cyclohydrolase I&&sp|P94398|GCH4_BACSU GTP cyclohydrolase FolE2 OS=Bacillus subtilis (strain 168) OX=224308 GN=folE2 PE=1 SV=2 && PF02649:Type I GTP cyclohydrolase folE2	-
BSU_04280	0	15	0	4.848438999	1.39E-17	14.12004765	-6.83547188	0.000517265	0.006785382	epsK	NC_000964.3	480013	480864	+	852	protein_coding	cyclic-di-GMP receptor&&sp|P96585|YDAK_BACSU Uncharacterized membrane protein YdaK OS=Bacillus subtilis (strain 168) OX=224308 GN=ydaK PE=4 SV=1 && PF00990:Diguanylate cyclase, GGDEF domain	GGDEF
Novel00199	0	15	0	13.72382069	1.39E-17	14.12004765	-6.83547188	0.000517265	0.006785382	-	NC_000964.3	2768196	2768496	+	301	-	PF01810:LysE type translocator	-
BSU_04890	0	13	0	13.40856688	1.39E-17	12.23670694	-6.630963171	0.00143701	0.014908974	ydcT	NC_000964.3	536404	536670	+	267	protein_coding	ICEBs1 mobile element: conserved protein of unknown function&&sp|P96637|YDCT_BACSU Uncharacterized protein YdcT OS=Bacillus subtilis (strain 168) OX=224308 GN=ydcT PE=4 SV=1 && -	-
BSU_17820	0	11	0	3.99117877	1.39E-17	10.35336446	-6.392599275	0.004174171	0.034026945	pghL	NC_000964.3	1915221	1915979	+	759	protein_coding	phage gamma-polyglutamate hydrolase&&sp|O31815|YNDL_BACSU UPF0714 protein YndL OS=Bacillus subtilis (strain 168) OX=224308 GN=yndL PE=1 SV=1 && PF05908:Poly-gamma-glutamate hydrolase	-
BSU_06930	0	9	0	8.179940648	1.39E-17	8.470019275	-6.106903529	0.007243414	0.051345006	yesK	NC_000964.3	757676	757978	+	303	protein_coding	putative membrane component&&sp|O31514|YESK_BACSU Uncharacterized protein YesK OS=Bacillus subtilis (strain 168) OX=224308 GN=yesK PE=4 SV=2 && PF14150:YesK-like protein	-
BSU_10090	0	9	0	7.868323861	1.39E-17	8.470019275	-6.106903529	0.007243414	0.051345006	yhgB	NC_000964.3	1082870	1083184	-	315	protein_coding	hypothetical protein&&sp|P38048|YHGB_BACSU Uncharacterized protein YhgB OS=Bacillus subtilis (strain 168) OX=224308 GN=yhgB PE=4 SV=2 && -	-
BSU_11220	0	9	0	2.140347164	1.39E-17	8.470019275	-6.106903529	0.007243414	0.051345006	argD	NC_000964.3	1198099	1199256	+	1158	protein_coding	N-acetylornithine aminotransferase&&sp|P36839|ARGD_BACSU Acetylornithine aminotransferase OS=Bacillus subtilis (strain 168) OX=224308 GN=argD PE=3 SV=2 && PF00202:Aminotransferase class-III	Aminotran_3
BSU_40310	0	9	0	21.18394886	1.39E-17	8.470019275	-6.106903529	0.007243414	0.051345006	phrG	NC_000964.3	4141358	4141474	+	117	protein_coding	secreted regulator of the activity of phosphatase RapG&&sp|O32295|PHRG_BACSU Phosphatase RapG inhibitor OS=Bacillus subtilis (strain 168) OX=224308 GN=phrG PE=3 SV=1 && -	-
BSU_06820	0	8	0	2.153597929	1.39E-17	7.528345163	-5.939592673	0.012730848	0.077903918	yeeG	NC_000964.3	749775	750797	+	1023	protein_coding	putative phage receptor protein&&sp|O31507|YEEG_BACSU Uncharacterized protein YeeG OS=Bacillus subtilis (strain 168) OX=224308 GN=yeeG PE=4 SV=2 && -	-
BSU_misc_RNA_73	0	8	0	27.53913351	1.39E-17	7.528345163	-5.939592673	0.012730848	0.077903918	ncrF	NC_000964.3	1917501	1917580	+	80	protein_coding	--&&-- && -	-
BSU_25540	0	8	0	1.990181284	1.39E-17	7.528345163	-5.939592673	0.012730848	0.077903918	gpr	NC_000964.3	2634505	2635611	-	1107	protein_coding	spore germination protease&&sp|P22322|GPR_BACSU Germination protease OS=Bacillus subtilis (strain 168) OX=224308 GN=gpr PE=1 SV=1 && PF03418:Germination protease	-
BSU_04849	0	7	0	14.94371586	1.39E-17	6.586669575	-5.750301695	0.022676824	0.117236354	BSU_04849	NC_000964.3	532758	532886	+	129	protein_coding	ICEBs1 mobile element: hypothetical protein&&-- && -	-
BSU_13360	0	7	0	3.492281424	1.39E-17	6.586669575	-5.750301695	0.022676824	0.117236354	ykoP	NC_000964.3	1400188	1400739	+	552	protein_coding	hypothetical protein&&sp|O34495|YKOP_BACSU Uncharacterized protein YkoP OS=Bacillus subtilis (strain 168) OX=224308 GN=ykoP PE=4 SV=2 && -	-
BSU_24140	0	7	0	1.722734	1.39E-17	6.586669575	-5.750301695	0.022676824	0.117236354	mmgD	NC_000964.3	2509654	2510772	-	1119	protein_coding	bifunctional citrate synthase/2-methylcitrate synthase&&sp|P45858|MMGD_BACSU Citrate/2-methylcitrate synthase OS=Bacillus subtilis (strain 168) OX=224308 GN=mmgD PE=1 SV=1 && PF00285:Citrate synthase, C-terminal domain	Citrate_synt
BSU_29510	0	7	0	2.830747938	1.39E-17	6.586669575	-5.750301695	0.022676824	0.117236354	ytfI	NC_000964.3	3018778	3019458	-	681	protein_coding	conserved sporulation-related protein&&sp|O34917|YTFI_BACSU Uncharacterized protein YtfI OS=Bacillus subtilis (strain 168) OX=224308 GN=ytfI PE=3 SV=1 && PF11167:Protein of unknown function (DUF2953)	-
BSU_30620	0	7	0	2.371143107	1.39E-17	6.586669575	-5.750301695	0.022676824	0.117236354	ytlD	NC_000964.3	3134144	3134956	+	813	protein_coding	putative permease of ABC anion transporter&&sp|O34649|YTLD_BACSU Uncharacterized ABC transporter permease protein YtlD OS=Bacillus subtilis (strain 168) OX=224308 GN=ytlD PE=3 SV=1 && PF00528:Binding-protein-dependent transport system inner membrane component	BPD_transp_1
BSU_08230	0	6	0	4.079871632	1.39E-17	5.644991938	-5.532369312	0.040964585	0.175814293	catD	NC_000964.3	897588	897992	+	405	protein_coding	catechol-2%2C3-dioxygenase membrane subunit&&sp|P54720|CATD_BACSU Putative oxidoreductase CatD OS=Bacillus subtilis (strain 168) OX=224308 GN=catD PE=2 SV=1 && PF07681:DoxX	-
BSU_10960	0	6	0	2.62277462	1.39E-17	5.644991938	-5.532369312	0.040964585	0.175814293	yitE	NC_000964.3	1174136	1174765	-	630	protein_coding	putative integral inner membrane protein&&sp|O06740|YITE_BACSU UPF0750 membrane protein YitE OS=Bacillus subtilis (strain 168) OX=224308 GN=yitE PE=3 SV=1 && PF02588:Uncharacterised 5xTM membrane BCR, YitT family COG1284	-
BSU_13100	0	6	0	5.196062927	1.39E-17	5.644991938	-5.532369312	0.040964585	0.175814293	gdnD	NC_000964.3	1376855	1377172	+	318	protein_coding	guanidinium efflux transporter subunit&&sp|P49857|GDND_BACSU Probable guanidinium efflux system subunit GdnD OS=Bacillus subtilis (strain 168) OX=224308 GN=gdnD PE=1 SV=2 && PF00893:Small Multidrug Resistance protein	-
BSU_20320	0	6	0	11.01565341	1.39E-17	5.644991938	-5.532369312	0.040964585	0.175814293	yorN	NC_000964.3	2174585	2174734	-	150	protein_coding	conserved hypothetical protein%3B phage SPbeta&&sp|O31900|YORN_BACSU SPbeta prophage-derived uncharacterized protein YorN OS=Bacillus subtilis (strain 168) OX=224308 GN=yorN PE=4 SV=1 && -	-
BSU_21310	0	6	0	5.007115184	1.39E-17	5.644991938	-5.532369312	0.040964585	0.175814293	yozP	NC_000964.3	2246151	2246480	-	330	protein_coding	hypothetical protein%3B phage SPbeta&&sp|O31972|YOZP_BACSU Uncharacterized protein YozP OS=Bacillus subtilis (strain 168) OX=224308 GN=yozP PE=4 SV=1 && -	-
BSU_26827	0	6	0	10.19967908	1.39E-17	5.644991938	-5.532369312	0.040964585	0.175814293	BSU_26827	NC_000964.3	2741133	2741294	-	162	protein_coding	hypothetical protein&&-- && -	-
BSU_30890	0	6	0	3.824879655	1.39E-17	5.644991938	-5.532369312	0.040964585	0.175814293	cotOO	NC_000964.3	3159258	3159689	-	432	protein_coding	outer spore coat protein&&sp|P46916|YTXO_BACSU Uncharacterized protein YtxO OS=Bacillus subtilis (strain 168) OX=224308 GN=ytxO PE=4 SV=2 && -	-
BSU_39000	0	6	0	1.164445392	1.39E-17	5.644991938	-5.532369312	0.040964585	0.175814293	yxjC	NC_000964.3	4002716	4004134	-	1419	protein_coding	putative acid metabolite permease&&sp|P42314|YXJC_BACSU Uncharacterized transporter YxjC OS=Bacillus subtilis (strain 168) OX=224308 GN=yxjC PE=3 SV=3 && -	-
BSU_04920	0	5	0	5.529946489	1.39E-17	4.703311333	-5.275555885	0.075101739	0.263925664	conC	NC_000964.3	538061	538309	+	249	protein_coding	ICEBs1 mobile element: subunit of the conjugation machinery&&sp|P96640|YDDC_BACSU Uncharacterized protein YddC OS=Bacillus subtilis (strain 168) OX=224308 GN=yddC PE=4 SV=1 && -	-
BSU_06033	0	5	0	12.74959885	1.39E-17	4.703311333	-5.275555885	0.075101739	0.263925664	ydzTc	NC_000964.3	651977	652084	-	108	protein_coding	--&&-- && -	-
BSU_26100	0	5	0	2.732056896	1.39E-17	4.703311333	-5.275555885	0.075101739	0.263925664	yqbI	NC_000964.3	2681627	2682130	-	504	protein_coding	putative phage tail component%3B skin element&&sp|P45925|YQBI_BACSU Uncharacterized protein YqbI OS=Bacillus subtilis (strain 168) OX=224308 GN=yqbI PE=4 SV=1 && PF04883:Bacteriophage HK97-gp10, putative tail-component	-
BSU_31730	0	5	0	3.731589907	1.39E-17	4.703311333	-5.275555885	0.075101739	0.263925664	cotIC	NC_000964.3	3257693	3258061	+	369	protein_coding	inner spore coat protein&&sp|O32089|YUZC_BACSU Uncharacterized protein YuzC OS=Bacillus subtilis (strain 168) OX=224308 GN=yuzC PE=4 SV=2 && -	-
BSU_37880	0	5	0	1.582708823	1.39E-17	4.703311333	-5.275555885	0.075101739	0.263925664	spsD	NC_000964.3	3888862	3889731	-	870	protein_coding	putative TDP-glycosamine N-acetyltransferase&&sp|P39624|SPSD_BACSU Spore coat polysaccharide biosynthesis protein SpsD OS=Bacillus subtilis (strain 168) OX=224308 GN=spsD PE=4 SV=1 && PF00583:Acetyltransferase (GNAT) family	Acetyltransf_1
sRNA00008	0	5	0	19.67080965	1.39E-17	4.703311333	-5.275555885	0.075101739	0.263925664	-	NC_000964.3	1334860	1334929	-	70	-	-	-
BSU_11410	3	132	1.227024328	48.2757719	3.191085633	124.2951392	-5.232031448	7.74E-13	9.30E-11	yjbA	NC_000964.3	1217326	1218078	+	753	protein_coding	putative sporulation nucleic acid binding protein&&sp|O31597|YJBA_BACSU UPF0736 protein YjbA OS=Bacillus subtilis (strain 168) OX=224308 GN=yjbA PE=3 SV=1 && PF12227:Protein of unknown function (DUF3603)	-
BSU_02600	0	4	0	2.567751377	1.39E-17	3.761626239	-4.962909249	0.139844617	0.387372984	cwlJ	NC_000964.3	282469	282897	+	429	protein_coding	spore cortex cell wall hydrolase&&sp|P42249|CWLJ_BACSU Cell wall hydrolase CwlJ OS=Bacillus subtilis (strain 168) OX=224308 GN=cwlJ PE=1 SV=2 && PF07486:Cell Wall Hydrolase	-
BSU_04330	0	4	0	2.447922979	1.39E-17	3.761626239	-4.962909249	0.139844617	0.387372984	nudT	NC_000964.3	488314	488763	+	450	protein_coding	putative NTP pyrophosphohydrolase&&sp|P96590|MUTT_BACSU Putative 8-oxo-dGTP diphosphatase OS=Bacillus subtilis (strain 168) OX=224308 GN=mutT PE=3 SV=1 && PF00293:NUDIX domain	NUDIX
BSU_tRNA_45	0	4	0	14.68753787	1.39E-17	3.761626239	-4.962909249	0.139844617	0.387372984	trnS-Asn	NC_000964.3	528704	528778	+	75	protein_coding	tRNA-Asn&&-- && -	-
BSU_06034	0	4	0	6.928083903	1.39E-17	3.761626239	-4.962909249	0.139844617	0.387372984	ydzT	NC_000964.3	652087	652245	-	159	protein_coding	--&&-- && -	-
BSU_tRNA_82	0	4	0	14.88601812	1.39E-17	3.761626239	-4.962909249	0.139844617	0.387372984	trnSL-Gly1	NC_000964.3	967065	967138	+	74	protein_coding	tRNA-Gly&&-- && -	-
BSU_11210	0	4	0	1.417716011	1.39E-17	3.761626239	-4.962909249	0.139844617	0.387372984	argB	NC_000964.3	1197326	1198102	+	777	protein_coding	N-acetylglutamate 5-phosphotransferase (acetylglutamate kinase)&&sp|P68728|ARGB_BACAM Acetylglutamate kinase OS=Bacillus amyloliquefaciens OX=1390 GN=argB PE=3 SV=1 && PF00696:Amino acid kinase family	AA_kinase
BSU_12450	0	4	0	4.269633103	1.39E-17	3.761626239	-4.962909249	0.139844617	0.387372984	yjpA	NC_000964.3	1317157	1317414	-	258	protein_coding	putative enzyme&&sp|O34446|YJPA_BACSU Uncharacterized protein YjpA OS=Bacillus subtilis (strain 168) OX=224308 GN=yjpA PE=3 SV=2 && PF03795:YCII-related domain	-
BSU_misc_RNA_69	0	4	0	13.1138731	1.39E-17	3.761626239	-4.962909249	0.139844617	0.387372984	fsrA	NC_000964.3	1483557	1483640	+	84	protein_coding	--&&-- && -	-
BSU_16799	0	4	0	5.171668266	1.39E-17	3.761626239	-4.962909249	0.139844617	0.387372984	tepJ	NC_000964.3	1751935	1752147	+	213	protein_coding	modulator of TepA activity (spore outgrowth)&&sp|C0H413|YLZJ_BACSU Uncharacterized protein YlzJ OS=Bacillus subtilis (strain 168) OX=224308 GN=ylzJ PE=4 SV=1 && PF14035:YlzJ-like protein	-
BSU_26340	0	4	0	4.768681128	1.39E-17	3.761626239	-4.962909249	0.139844617	0.387372984	yqaF	NC_000964.3	2698486	2698716	-	231	protein_coding	putative transcriptional regulator%3B skin element&&sp|P45903|YQAF_BACSU Uncharacterized HTH-type transcriptional regulator YqaF OS=Bacillus subtilis (strain 168) OX=224308 GN=yqaF PE=4 SV=1 && PF01381:Helix-turn-helix	HTH_3
BSU_26490	0	4	0	1.401482622	1.39E-17	3.761626239	-4.962909249	0.139844617	0.387372984	yrkJ	NC_000964.3	2710002	2710787	-	786	protein_coding	putative permease&&sp|P54437|YRKJ_BACSU Probable membrane transporter protein YrkJ OS=Bacillus subtilis (strain 168) OX=224308 GN=yrkJ PE=3 SV=1 && PF01925:Sulfite exporter TauE/SafE	-
BSU_32490	0	4	0	1.320821751	1.39E-17	3.761626239	-4.962909249	0.139844617	0.387372984	pucC	NC_000964.3	3338501	3339334	-	834	protein_coding	xanthine dehydrogenase%2C FAD-binding subunit&&sp|O32145|XDHC_BACSU Probable xanthine dehydrogenase subunit C OS=Bacillus subtilis (strain 168) OX=224308 GN=pucC PE=2 SV=1 && PF00941:FAD binding domain in molybdopterin dehydrogenase	-
BSU_32720	0	4	0	2.914194023	1.39E-17	3.761626239	-4.962909249	0.139844617	0.387372984	yurZ	NC_000964.3	3361305	3361682	-	378	protein_coding	hypothetical protein&&sp|O32166|YURZ_BACSU Uncharacterized protein YurZ OS=Bacillus subtilis (strain 168) OX=224308 GN=yurZ PE=4 SV=1 && PF02627:Carboxymuconolactone decarboxylase family	CMD
BSU_38990	0	4	0	1.536353334	1.39E-17	3.761626239	-4.962909249	0.139844617	0.387372984	scoA	NC_000964.3	4001976	4002692	-	717	protein_coding	acetoacetyl CoA-transferase (subunit A)&&sp|P42315|SCOA_BACSU Probable succinyl-CoA:3-ketoacid coenzyme A transferase subunit A OS=Bacillus subtilis (strain 168) OX=224308 GN=scoA PE=1 SV=1 && PF01144:Coenzyme A transferase	-
BSU_04910	1	36	0.289186015	9.309002878	1.067259409	33.89508619	-4.841533157	1.30E-06	4.56E-05	conB	NC_000964.3	536985	538049	+	1065	protein_coding	ICEBs1 mobile element: subunit of the conjugation machinery VirB8&&sp|O31491|YDDB_BACSU Uncharacterized protein YddB OS=Bacillus subtilis (strain 168) OX=224308 GN=yddB PE=4 SV=1 && PF12642:Conjugative transposon protein TcpC	-
BSU_07480	47	1429	9.887435794	268.8075259	49.91666408	1345.637184	-4.749310599	5.57E-21	2.31E-18	yfmG	NC_000964.3	820867	822330	+	1464	protein_coding	putative enzyme&&sp|O34722|YFMG_BACSU Uncharacterized protein YfmG OS=Bacillus subtilis (strain 168) OX=224308 GN=yfmG PE=4 SV=1 && PF03781:Sulfatase-modifying factor enzyme 1	DUF323
BSU_tRNA_74	0	3	0	11.01565341	1.39E-17	2.819934148	-4.563209375	0.264705882	0.545673907	trnSL-Gln2	NC_000964.3	194547	194621	+	75	protein_coding	tRNA-Gln&&-- && -	-
BSU_03930	0	3	0	1.051111966	1.39E-17	2.819934148	-4.563209375	0.264705882	0.545673907	gdh	NC_000964.3	445344	446129	+	786	protein_coding	forespore glucose 1-dehydrogenase&&sp|P12310|DHG_BACSU Glucose 1-dehydrogenase OS=Bacillus subtilis (strain 168) OX=224308 GN=gdh PE=2 SV=2 && PF13561:Enoyl-(Acyl carrier protein) reductase	-
BSU_04970	0	3	0	0.834519197	1.39E-17	2.819934148	-4.563209375	0.264705882	0.545673907	cwlT	NC_000964.3	544022	545011	+	990	protein_coding	ICEBs1 mobile element: two-domain autolysin with N-acetylmuramidase and DL-endopeptidase activity VirB1&&sp|P96645|YDDH_BACSU Probable endopeptidase YddH OS=Bacillus subtilis (strain 168) OX=224308 GN=yddH PE=3 SV=1 && PF00877:NlpC/P60 family|PF13702:Lysozyme-like	-
BSU_06038	0	3	0	2.69991505	1.39E-17	2.819934148	-4.563209375	0.264705882	0.545673907	ydzTn	NC_000964.3	652713	653018	-	306	protein_coding	--&&-- && -	-
BSU_08310	0	3	0	0.882664536	1.39E-17	2.819934148	-4.563209375	0.264705882	0.545673907	bifL	NC_000964.3	905816	906751	+	936	protein_coding	ABC transporter (ATP-binding protein) biofilm formation&&sp|P94440|LNRL_BACSU Linearmycin resistance ATP-binding protein LnrL OS=Bacillus subtilis (strain 168) OX=224308 GN=lnrL PE=1 SV=2 && PF00005:ABC transporter	ABC_tran
BSU_08550	0	3	0	5.399830101	1.39E-17	2.819934148	-4.563209375	0.264705882	0.545673907	sspK	NC_000964.3	928112	928264	-	153	protein_coding	small acid-soluble spore protein&&sp|Q7WY75|SSPK_BACSU Small, acid-soluble spore protein K OS=Bacillus subtilis (strain 168) OX=224308 GN=sspK PE=1 SV=3 && PF08176:Small acid-soluble spore protein K family	-
BSU_08840	0	3	0	0.827001006	1.39E-17	2.819934148	-4.563209375	0.264705882	0.545673907	ssuA	NC_000964.3	962179	963177	+	999	protein_coding	aliphatic sulfonate ABC transporter (binding lipoprotein)&&sp|P40400|SSUA_BACSU Putative aliphatic sulfonates-binding protein OS=Bacillus subtilis (strain 168) OX=224308 GN=ssuA PE=2 SV=1 && PF09084:NMT1/THI5 like	-
BSU_10740	0	3	0	0.894127712	1.39E-17	2.819934148	-4.563209375	0.264705882	0.545673907	yisJ	NC_000964.3	1151166	1152089	-	924	protein_coding	putative spore coat protein%2C CotH paralog&&sp|O06723|YISJ_BACSU Inner spore coat protein H-like protein OS=Bacillus subtilis (strain 168) OX=224308 GN=yisJ PE=3 SV=1 && PF08757:CotH kinase protein	-
BSU_11320	0	3	0	3.442391689	1.39E-17	2.819934148	-4.563209375	0.264705882	0.545673907	yjzB	NC_000964.3	1207818	1208057	-	240	protein_coding	spore coat protein&&sp|O34891|YJZB_BACSU Uncharacterized protein YjzB OS=Bacillus subtilis (strain 168) OX=224308 GN=yjzB PE=4 SV=1 && -	-
BSU_misc_RNA_15	0	3	0	6.827884342	1.39E-17	2.819934148	-4.563209375	0.264705882	0.545673907	mswA	NC_000964.3	1258304	1258424	+	121	protein_coding	--&&-- && -	-
BSU_17300	0	3	0	2.598031464	1.39E-17	2.819934148	-4.563209375	0.264705882	0.545673907	ebrA	NC_000964.3	1865058	1865375	-	318	protein_coding	small toxic metabolite efflux transporter subunit&&sp|P0CW80|EBRA_BACSU Multidrug resistance protein EbrA OS=Bacillus subtilis (strain 168) OX=224308 GN=ebrA PE=3 SV=1 && PF00893:Small Multidrug Resistance protein	-
BSU_17720	0	3	0	2.070611542	1.39E-17	2.819934148	-4.563209375	0.264705882	0.545673907	yndA	NC_000964.3	1905809	1906207	+	399	protein_coding	putative exported protein of unknown function&&sp|O31805|YNDA_BACSU Uncharacterized protein YndA OS=Bacillus subtilis (strain 168) OX=224308 GN=yndA PE=3 SV=1 && -	-
BSU_18019	0	3	0	6.556936551	1.39E-17	2.819934148	-4.563209375	0.264705882	0.545673907	ynzL	NC_000964.3	1930074	1930199	+	126	protein_coding	hypothetical protein&&sp|C0H418|YNZL_BACSU Uncharacterized protein YnzL OS=Bacillus subtilis (strain 168) OX=224308 GN=ynzL PE=4 SV=1 && PF13040:Fur-regulated basic protein B	-
BSU_19669	0	3	0	5.737319482	1.39E-17	2.819934148	-4.563209375	0.264705882	0.545673907	yoyF	NC_000964.3	2137897	2138040	+	144	protein_coding	hypothetical protein&&sp|C0H433|YOYF_BACSU Uncharacterized membrane protein YoyF OS=Bacillus subtilis (strain 168) OX=224308 GN=yoyF PE=4 SV=1 && -	-
BSU_19720	0	3	0	1.263263005	1.39E-17	2.819934148	-4.563209375	0.264705882	0.545673907	yodR	NC_000964.3	2143022	2143675	-	654	protein_coding	putative acyloate-acetoacetate CoA-transferase&&sp|O34466|YODR_BACSU Probable coenzyme A transferase subunit beta OS=Bacillus subtilis (strain 168) OX=224308 GN=yodR PE=3 SV=1 && PF01144:Coenzyme A transferase	-
BSU_20720	0	3	0	2.961197152	1.39E-17	2.819934148	-4.563209375	0.264705882	0.545673907	yopY	NC_000964.3	2201705	2201983	-	279	protein_coding	conserved hypothetical protein%3B phage SPbeta&&sp|O34730|YOPY_BACSU SPbeta prophage-derived uncharacterized protein YopY OS=Bacillus subtilis (strain 168) OX=224308 GN=yopY PE=4 SV=1 && -	-
BSU_24170	0	3	0	0.69896278	1.39E-17	2.819934148	-4.563209375	0.264705882	0.545673907	mmgA	NC_000964.3	2512861	2514042	-	1182	protein_coding	degradative acetoacetyl-CoA thiolase&&sp|P45855|THL_BACSU Acetyl-CoA acetyltransferase OS=Bacillus subtilis (strain 168) OX=224308 GN=mmgA PE=1 SV=2 && PF02803:Thiolase, C-terminal domain|PF00108:Thiolase, N-terminal domain	Thiolase_N
BSU_24660	0	3	0	4.589855586	1.39E-17	2.819934148	-4.563209375	0.264705882	0.545673907	spoIIT	NC_000964.3	2555887	2556066	-	180	protein_coding	factor involved in sporulation&&sp|O32020|YQZE_BACSU Uncharacterized protein YqzE OS=Bacillus subtilis (strain 168) OX=224308 GN=yqzE PE=4 SV=2 && PF14038:YqzE-like protein	-
BSU_25360	0	3	0	2.929695055	1.39E-17	2.819934148	-4.563209375	0.264705882	0.545673907	yqfC	NC_000964.3	2616667	2616948	-	282	protein_coding	conserved sporulation protein of unknown function&&sp|P54468|YQFC_BACSU Uncharacterized protein YqfC OS=Bacillus subtilis (strain 168) OX=224308 GN=yqfC PE=4 SV=1 && PF07873:YabP family	-
BSU_25980	0	3	0	0.78908692	1.39E-17	2.819934148	-4.563209375	0.264705882	0.545673907	yqbT	NC_000964.3	2669324	2670370	-	1047	protein_coding	putative phage baseplate assembly protein%3B skin element&&sp|P45935|YQBT_BACSU Uncharacterized protein YqbT OS=Bacillus subtilis (strain 168) OX=224308 GN=yqbT PE=3 SV=2 && PF04865:Baseplate J-like protein	-
BSU_26320	0	3	0	1.44942808	1.39E-17	2.819934148	-4.563209375	0.264705882	0.545673907	yqaG	NC_000964.3	2697673	2698242	-	570	protein_coding	putative transcriptional regulator%3B skin element&&sp|P45904|YQAG_BACSU Uncharacterized HTH-type transcriptional regulator YqaG OS=Bacillus subtilis (strain 168) OX=224308 GN=yqaG PE=4 SV=1 && PF01381:Helix-turn-helix	HTH_3
BSU_26990	0	3	0	2.753913351	1.39E-17	2.819934148	-4.563209375	0.264705882	0.545673907	yraD	NC_000964.3	2754820	2755119	+	300	protein_coding	putative spore coat protein&&sp|O06010|YRAD_BACSU Spore coat protein F-like protein YraD OS=Bacillus subtilis (strain 168) OX=224308 GN=yraD PE=3 SV=1 && PF07875:Coat F domain	-
BSU_28840	0	3	0	3.059903724	1.39E-17	2.819934148	-4.563209375	0.264705882	0.545673907	ysdA	NC_000964.3	2951898	2952167	-	270	protein_coding	putative membrane component&&sp|P94519|YSDA_BACSU Uncharacterized protein YsdA OS=Bacillus subtilis (strain 168) OX=224308 GN=ysdA PE=4 SV=1 && PF06961:Protein of unknown function (DUF1294)	DUF1294
BSU_29240	0	3	0	1.639234138	1.39E-17	2.819934148	-4.563209375	0.264705882	0.545673907	ytrI	NC_000964.3	2995094	2995597	+	504	protein_coding	protein involved in sporulation&&sp|O34460|YTRI_BACSU Sporulation membrane protein YtrI OS=Bacillus subtilis (strain 168) OX=224308 GN=ytrI PE=2 SV=1 && -	-
BSU_30860	0	3	0	0.641937844	1.39E-17	2.819934148	-4.563209375	0.264705882	0.545673907	ytcA	NC_000964.3	3155725	3157011	+	1287	protein_coding	putative UDP-glucose dehydrogenase&&sp|O34862|YTCA_BACSU Putative UDP-glucose 6-dehydrogenase YtcA OS=Bacillus subtilis (strain 168) OX=224308 GN=ytcA PE=3 SV=1 && PF03721:UDP-glucose/GDP-mannose dehydrogenase family, NAD binding domain|PF03720:UDP-glucose/GDP-mannose dehydrogenase family, UDP binding domain|PF00984:UDP-glucose/GDP-mannose dehydrogenase family, central domain	-
BSU_32090	0	3	0	5.737319482	1.39E-17	2.819934148	-4.563209375	0.264705882	0.545673907	yuiA	NC_000964.3	3299718	3299861	-	144	protein_coding	hypothetical protein&&sp|O32110|YUIA_BACSU Uncharacterized protein YuiA OS=Bacillus subtilis (strain 168) OX=224308 GN=yuiA PE=4 SV=1 && PF17302:Family of unknown function (DUF5351)	-
BSU_32470	0	3	0	1.582708823	1.39E-17	2.819934148	-4.563209375	0.264705882	0.545673907	pucE	NC_000964.3	3335751	3336272	-	522	protein_coding	xanthine dehydrogenase%2C iron-sulfur subunit&&sp|O32143|XDHE_BACSU Probable xanthine dehydrogenase subunit E OS=Bacillus subtilis (strain 168) OX=224308 GN=pucE PE=2 SV=1 && PF01799:[2Fe-2S] binding domain	-
BSU_32510	0	3	0	0.831997991	1.39E-17	2.819934148	-4.563209375	0.264705882	0.545673907	pucA	NC_000964.3	3339945	3340937	-	993	protein_coding	xanthine dehydrogenase molybdopterin recruitment factor&&sp|O32147|XDHA_BACSU Probable xanthine dehydrogenase subunit A OS=Bacillus subtilis (strain 168) OX=224308 GN=pucA PE=2 SV=1 && PF13478:XdhC Rossmann domain|PF02625:XdhC and CoxI family	-
BSU_36668	0	3	0	5.007115184	1.39E-17	2.819934148	-4.563209375	0.264705882	0.545673907	ywzE	NC_000964.3	3769289	3769453	-	165	protein_coding	conserved protein of unknown function (putative phage interference protein)&&-- && -	-
BSU_36669	0	3	0	4.514612052	1.39E-17	2.819934148	-4.563209375	0.264705882	0.545673907	ywzF	NC_000964.3	3769626	3769808	-	183	protein_coding	--&&-- && -	-
BSU_38495	0	3	0	6.119807448	1.39E-17	2.819934148	-4.563209375	0.264705882	0.545673907	BSU_38495	NC_000964.3	3951824	3951958	-	135	protein_coding	hypothetical protein&&-- && -	-
Novel00153	0	3	0	8.179940648	1.39E-17	2.819934148	-4.563209375	0.264705882	0.545673907	-	NC_000964.3	2205360	2205460	+	101	-	-	-
BSU_04470	598	15865	145.4770124	3451.092837	635.0492429	14939.54126	-4.55586444	1.42E-21	6.50E-19	dctP	NC_000964.3	500166	501431	+	1266	protein_coding	C4-dicarboxylate transport protein&&sp|P96603|DCTA_BACSU C4-dicarboxylate transport protein OS=Bacillus subtilis (strain 168) OX=224308 GN=dctA PE=2 SV=1 && PF00375:Sodium:dicarboxylate symporter family	SDF
BSU_04870	1	27	0.290824463	7.021308828	1.067259409	25.4200745	-4.428258115	2.30E-05	0.00057699	nicK	NC_000964.3	534773	535831	+	1059	protein_coding	ICEBs1 mobile element: DNA relaxase&&sp|P96635|NICK_BACSU Putative DNA relaxase NicK OS=Bacillus subtilis (strain 168) OX=224308 GN=nicK PE=3 SV=1 && PF18106:Rolling Circle replication initiation protein N-terminal domain|PF02486:Replication initiation factor	Rep_trans
BSU_11350	1	27	0.391836013	9.460007696	1.067259409	25.4200745	-4.428258115	2.30E-05	0.00057699	yjaZ	NC_000964.3	1210500	1211285	+	786	protein_coding	hypothetical protein&&sp|O31596|YJAZ_BACSU Uncharacterized protein YjaZ OS=Bacillus subtilis (strain 168) OX=224308 GN=yjaZ PE=4 SV=1 && PF10026:Predicted Zn-dependent protease (DUF2268)	-
BSU_04839	1	26	1.180011902	27.43361959	1.067259409	24.47840624	-4.374081287	3.37E-05	0.000775883	ydzL	NC_000964.3	531978	532238	+	261	protein_coding	ICEBs1 mobile element: conserved protein of unknown function&&sp|C0H3V5|YDZL_BACSU Uncharacterized protein YdzL OS=Bacillus subtilis (strain 168) OX=224308 GN=ydzL PE=4 SV=1 && -	-
BSU_11360	142	3291	44.30962626	918.2501357	150.8015962	3099.021044	-4.36000563	1.16E-19	3.79E-17	appD	NC_000964.3	1211477	1212463	+	987	protein_coding	oligopeptide ABC transporter (ATP-binding protein)&&sp|P42064|APPD_BACSU Oligopeptide transport ATP-binding protein AppD OS=Bacillus subtilis (strain 168) OX=224308 GN=appD PE=3 SV=1 && PF00005:ABC transporter|PF08352:Oligopeptide/dipeptide transporter, C-terminal region	ABC_tran
BSU_33750	32	695	20.66134047	401.2515261	33.98746331	654.4536422	-4.262434277	5.68E-17	1.30E-14	sdpA	NC_000964.3	3464289	3464765	+	477	protein_coding	export step of killing factor SdpC&&sp|O34889|SDPA_BACSU Sporulation-delaying protein SdpA OS=Bacillus subtilis (strain 168) OX=224308 GN=sdpA PE=2 SV=1 && PF17418:Sporulation delaying protein SdpA	-
BSU_33770	262	5645	131.8489769	2540.170077	278.2351888	5315.705043	-4.255299483	2.86E-19	8.70E-17	spbC	NC_000964.3	3465776	3466387	+	612	protein_coding	precursor of killing factor SdpC&&sp|O34344|SDPC_BACSU Sporulation delaying protein C OS=Bacillus subtilis (strain 168) OX=224308 GN=sdpC PE=1 SV=1 && -	-
BSU_39910	23	433	14.66586221	246.8829154	24.42994341	407.7368999	-4.054328992	1.04E-14	1.69E-12	yxnB	NC_000964.3	4098423	4098905	+	483	protein_coding	hypothetical protein&&sp|O34704|YXNB_BACSU Uncharacterized protein YxnB OS=Bacillus subtilis (strain 168) OX=224308 GN=yxnB PE=4 SV=1 && -	-
Novel00042	12	221	2.493790336	41.06712893	12.74853608	208.1035027	-4.016325178	1.34E-12	1.57E-10	-	NC_000964.3	500464	501945	-	1482	-	PF00375:Sodium:dicarboxylate symporter family|PF01594:AI-2E family transporter	SDF
BSU_00240	0	2	0	2.824526514	1.39E-17	1.878232476	-4.008441454	0.509803922	0.767597894	csfB	NC_000964.3	35531	35725	+	195	protein_coding	forespore-specific anti-sigma factor&&sp|P37534|GIN_BACSU Anti-sigma-G factor Gin OS=Bacillus subtilis (strain 168) OX=224308 GN=csfB PE=1 SV=1 && PF10764:Inhibitor of sigma-G Gin	-
BSU_tRNA_24	0	2	0	7.544968086	1.39E-17	1.878232476	-4.008441454	0.509803922	0.767597894	trnI-Thr	NC_000964.3	165830	165902	+	73	protein_coding	tRNA-Thr&&-- && -	-
BSU_01900	0	2	0	1.748516414	1.39E-17	1.878232476	-4.008441454	0.509803922	0.767597894	ybcM	NC_000964.3	213155	213469	+	315	protein_coding	putative enzyme&&sp|O31421|YBCM_BACSU Uncharacterized protein YbcM OS=Bacillus subtilis (strain 168) OX=224308 GN=ybcM PE=4 SV=1 && -	-
BSU_03385	0	2	0	2.781730658	1.39E-17	1.878232476	-4.008441454	0.509803922	0.767597894	BSU_03385	NC_000964.3	369020	369217	+	198	protein_coding	hypothetical protein&&-- && -	-
BSU_03920	0	2	0	0.637479942	1.39E-17	1.878232476	-4.008441454	0.509803922	0.767597894	glcU	NC_000964.3	444461	445324	+	864	protein_coding	glucose uptake protein&&sp|P40420|GLCU_BACSU Glucose uptake protein GlcU OS=Bacillus subtilis (strain 168) OX=224308 GN=glcU PE=2 SV=2 && PF06800:Sugar transport protein	-
BSU_04930	0	2	0	1.049109848	1.39E-17	1.878232476	-4.008441454	0.509803922	0.767597894	conD	NC_000964.3	538322	538846	+	525	protein_coding	ICEBs1 mobile element: subunit of the conjugation machinery&&sp|P96641|YDDD_BACSU Uncharacterized protein YddD OS=Bacillus subtilis (strain 168) OX=224308 GN=yddD PE=4 SV=1 && PF12648:TcpE family	-
BSU_05890	0	2	0	0.755531784	1.39E-17	1.878232476	-4.008441454	0.509803922	0.767597894	ydhUc	NC_000964.3	633923	634651	-	729	protein_coding	--&&-- && PF05067:Manganese containing catalase	-
BSU_06037	0	2	0	2.62277462	1.39E-17	1.878232476	-4.008441454	0.509803922	0.767597894	ydzT	NC_000964.3	652511	652720	-	210	protein_coding	--&&-- && -	-
BSU_07190	0	2	0	3.278468276	1.39E-17	1.878232476	-4.008441454	0.509803922	0.767597894	yezD	NC_000964.3	787715	787882	+	168	protein_coding	hypothetical protein&&sp|O31538|YEZD_BACSU Uncharacterized protein YezD OS=Bacillus subtilis (strain 168) OX=224308 GN=yezD PE=4 SV=1 && PF10055:Uncharacterized small protein (DUF2292)	-
BSU_tRNA_31	0	2	0	7.64975931	1.39E-17	1.878232476	-4.008441454	0.509803922	0.767597894	trnD-Glu	NC_000964.3	951788	951859	+	72	protein_coding	tRNA-Glu&&-- && -	-
BSU_08810	0	2	0	2.781730658	1.39E-17	1.878232476	-4.008441454	0.509803922	0.767597894	senS	NC_000964.3	959311	959508	+	198	protein_coding	transcriptional regulator (repressor of ScoC)&&sp|P21344|SENS_BACSU Transcriptional regulatory protein SenS OS=Bacillus subtilis (strain 168) OX=224308 GN=senS PE=4 SV=1 && PF13040:Fur-regulated basic protein B	-
BSU_08830	0	2	0	0.717164935	1.39E-17	1.878232476	-4.008441454	0.509803922	0.767597894	ssuB	NC_000964.3	961394	962161	+	768	protein_coding	aliphatic sulfonate ABC transporter (ATP-binding protein)&&sp|P97027|SSUB_BACSU Aliphatic sulfonates import ATP-binding protein SsuB OS=Bacillus subtilis (strain 168) OX=224308 GN=ssuB PE=1 SV=4 && PF00005:ABC transporter	ABC_tran
BSU_09165	0	2	0	0.568403169	1.39E-17	1.878232476	-4.008441454	0.509803922	0.767597894	yhcO	NC_000964.3	989712	990680	+	969	protein_coding	putative exported protein (sporulation germination island)&&sp|P54599|YHCO_BACSU Uncharacterized protein YhcO OS=Bacillus subtilis (strain 168) OX=224308 GN=yhcO PE=3 SV=2 && -	-
BSU_09630	0	2	0	5.09983954	1.39E-17	1.878232476	-4.008441454	0.509803922	0.767597894	yhdX	NC_000964.3	1038653	1038760	+	108	protein_coding	hypothetical protein&&sp|O07593|YHDX_BACSU Uncharacterized protein YhdX OS=Bacillus subtilis (strain 168) OX=224308 GN=yhdX PE=4 SV=1 && PF17444:Uncharacterized YhdX-like	-
BSU_10370	0	2	0	0.981787291	1.39E-17	1.878232476	-4.008441454	0.509803922	0.767597894	bioY	NC_000964.3	1111925	1112485	-	561	protein_coding	biotin transporter&&sp|O07620|BIOY_BACSU Probable biotin transporter BioY OS=Bacillus subtilis (strain 168) OX=224308 GN=bioY PE=2 SV=1 && PF02632:BioY family	-
BSU_10780	0	2	0	0.936705222	1.39E-17	1.878232476	-4.008441454	0.509803922	0.767597894	yisN	NC_000964.3	1156504	1157091	-	588	protein_coding	hypothetical protein&&sp|O06727|YISN_BACSU Uncharacterized protein YisN OS=Bacillus subtilis (strain 168) OX=224308 GN=yisN PE=4 SV=1 && PF10949:Protein of unknown function (DUF2777)	-
BSU_11525	0	2	0	4.477907889	1.39E-17	1.878232476	-4.008441454	0.509803922	0.767597894	BSU_11525	NC_000964.3	1229719	1229841	-	123	protein_coding	hypothetical protein&&-- && -	-
BSU_11750	0	2	0	1.126344929	1.39E-17	1.878232476	-4.008441454	0.509803922	0.767597894	cotY	NC_000964.3	1250016	1250504	-	489	protein_coding	outer spore coat protein (crust layer%2C insoluble fraction)&&sp|Q08311|COTY_BACSU Spore coat protein Y OS=Bacillus subtilis (strain 168) OX=224308 GN=cotY PE=1 SV=1 && PF10612:Spore coat protein Z	-
BSU_15810	0	2	0	6.799786053	1.39E-17	1.878232476	-4.008441454	0.509803922	0.767597894	spoVM	NC_000964.3	1655446	1655526	+	81	protein_coding	factor required for normal spore cortex and coat synthesis (stage V sporulation)&&sp|P37817|SPOVM_BACSU Stage V sporulation protein M OS=Bacillus subtilis (strain 168) OX=224308 GN=spoVM PE=1 SV=1 && PF08183:Stage V sporulation protein family	-
BSU_17266	0	2	0	9.662853865	1.39E-17	1.878232476	-4.008441454	0.509803922	0.767597894	ymzEn	NC_000964.3	1862937	1862993	+	57	protein_coding	--&&-- && -	-
BSU_19670	0	2	0	0.808785125	1.39E-17	1.878232476	-4.008441454	0.509803922	0.767597894	yodN	NC_000964.3	2138037	2138717	-	681	protein_coding	hypothetical protein&&sp|O34414|YODN_BACSU Uncharacterized protein YodN OS=Bacillus subtilis (strain 168) OX=224308 GN=yodN PE=4 SV=1 && -	-
BSU_24160	0	2	0	0.637479942	1.39E-17	1.878232476	-4.008441454	0.509803922	0.767597894	mmgB	NC_000964.3	2511973	2512836	-	864	protein_coding	3-hydroxybutyryl-CoA dehydrogenase&&sp|P45856|HBD_BACSU Probable 3-hydroxybutyryl-CoA dehydrogenase OS=Bacillus subtilis (strain 168) OX=224308 GN=mmgB PE=2 SV=1 && PF02737:3-hydroxyacyl-CoA dehydrogenase, NAD binding domain|PF00725:3-hydroxyacyl-CoA dehydrogenase, C-terminal domain	3HCDH_N
BSU_25565	0	2	0	3.671884469	1.39E-17	1.878232476	-4.008441454	0.509803922	0.767597894	BSU_25565	NC_000964.3	2637179	2637328	-	150	protein_coding	hypothetical protein&&-- && -	-
BSU_26050	0	2	0	3.059903724	1.39E-17	1.878232476	-4.008441454	0.509803922	0.767597894	txpA	NC_000964.3	2678240	2678419	+	180	protein_coding	toxic peptide of toxin-antitoxin system%3B skin element&&sp|P54373|TXPA_BACSU Toxin TxpA OS=Bacillus subtilis (strain 168) OX=224308 GN=txpA PE=2 SV=1 && -	-
BSU_26250	0	2	0	1.283875688	1.39E-17	1.878232476	-4.008441454	0.509803922	0.767597894	yqaN	NC_000964.3	2692933	2693361	-	429	protein_coding	putative Holliday junction resolvase%3B skin element&&sp|P45911|YQAN_BACSU Uncharacterized protein YqaN OS=Bacillus subtilis (strain 168) OX=224308 GN=yqaN PE=4 SV=1 && PF05866:Endodeoxyribonuclease RusA	-
BSU_26399	0	2	0	4.707544191	1.39E-17	1.878232476	-4.008441454	0.509803922	0.767597894	BSU_26399	NC_000964.3	2701754	2701870	+	117	protein_coding	hypothetical protein&&-- && -	-
BSU_26400	0	2	0	3.33807679	1.39E-17	1.878232476	-4.008441454	0.509803922	0.767597894	yrkS	NC_000964.3	2701979	2702143	-	165	protein_coding	hypothetical protein&&sp|P54446|YRKS_BACSU Uncharacterized protein YrkS OS=Bacillus subtilis (strain 168) OX=224308 GN=yrkS PE=4 SV=1 && -	-
BSU_26570	0	2	0	3.746820886	1.39E-17	1.878232476	-4.008441454	0.509803922	0.767597894	yrkB	NC_000964.3	2715719	2715865	-	147	protein_coding	hypothetical protein&&sp|P54429|YRKB_BACSU Uncharacterized protein YrkB OS=Bacillus subtilis (strain 168) OX=224308 GN=yrkB PE=4 SV=1 && -	-
BSU_27468	0	2	0	4.172595987	1.39E-17	1.878232476	-4.008441454	0.509803922	0.767597894	yrzQ	NC_000964.3	2805348	2805479	-	132	protein_coding	hypothetical protein&&sp|C0H461|YRZQ_BACSU Uncharacterized protein YrzQ OS=Bacillus subtilis (strain 168) OX=224308 GN=yrzQ PE=4 SV=1 && PF13056:Protein of unknown function (DUF3918)	-
BSU_28320	0	2	0	1.639234138	1.39E-17	1.878232476	-4.008441454	0.509803922	0.767597894	cotQ	NC_000964.3	2897788	2898123	+	336	protein_coding	inner spore coat protein&&sp|P94563|YSND_BACSU Uncharacterized protein YsnD OS=Bacillus subtilis (strain 168) OX=224308 GN=ysnD PE=4 SV=1 && -	-
BSU_29400	0	2	0	0.594156063	1.39E-17	1.878232476	-4.008441454	0.509803922	0.767597894	ascR	NC_000964.3	3008938	3009864	+	927	protein_coding	transcriptional regulator of operon snaA-ytnM degrading cysteine-containing compounds (AscR-N-acetylcysteine)&&sp|O35038|YTLI_BACSU HTH-type transcriptional regulator YtlI OS=Bacillus subtilis (strain 168) OX=224308 GN=ytlI PE=3 SV=1 && PF03466:LysR substrate binding domain|PF00126:Bacterial regulatory helix-turn-helix protein, lysR family	LysR_substrate
BSU_tRNA_67	0	2	0	7.247140399	1.39E-17	1.878232476	-4.008441454	0.509803922	0.767597894	trnB-His	NC_000964.3	3172331	3172406	-	76	protein_coding	tRNA-His&&-- && -	-
BSU_32859	0	2	0	2.238953944	1.39E-17	1.878232476	-4.008441454	0.509803922	0.767597894	yuzM	NC_000964.3	3373743	3373988	+	246	protein_coding	hypothetical protein&&sp|C0H3R1|YUZM_BACSU Uncharacterized protein YuzM OS=Bacillus subtilis (strain 168) OX=224308 GN=yuzM PE=4 SV=1 && -	-
BSU_34380	0	2	0	1.199962245	1.39E-17	1.878232476	-4.008441454	0.509803922	0.767597894	slrR	NC_000964.3	3530101	3530559	+	459	protein_coding	transcriptional regulator of autolysin genes (biofilm formation)&&sp|P71049|SLRR_BACSU HTH-type transcriptional regulator SlrR OS=Bacillus subtilis (strain 168) OX=224308 GN=slrR PE=4 SV=1 && PF01381:Helix-turn-helix|PF08671:Anti-repressor SinI	HTH_3
BSU_36100	0	2	0	0.349038448	1.39E-17	1.878232476	-4.008441454	0.509803922	0.767597894	hpxW	NC_000964.3	3719134	3720711	-	1578	protein_coding	oxamate amidohydrolase&&sp|O05218|YWRD_BACSU Glutathione hydrolase-like YwrD proenzyme OS=Bacillus subtilis (strain 168) OX=224308 GN=ywrD PE=1 SV=1 && PF01019:Gamma-glutamyltranspeptidase	-
BSU_38610	0	2	0	3.464041952	1.39E-17	1.878232476	-4.008441454	0.509803922	0.767597894	yxzF	NC_000964.3	3964091	3964249	-	159	protein_coding	hypothetical protein&&sp|O32283|YXZF_BACSU Uncharacterized protein YxzF OS=Bacillus subtilis (strain 168) OX=224308 GN=yxzF PE=4 SV=1 && -	-
BSU_40780	0	2	0	8.742582068	1.39E-17	1.878232476	-4.008441454	0.509803922	0.767597894	tetL	NC_000964.3	4189091	4189153	-	63	protein_coding	tetracycline resistance leader peptide&&-- && -	-
BSU_40800	0	2	0	1.320821751	1.39E-17	1.878232476	-4.008441454	0.509803922	0.767597894	yyaN	NC_000964.3	4189796	4190212	+	417	protein_coding	putative transcriptional regulator (MerR family)&&sp|P37510|YYAN_BACSU Uncharacterized HTH-type transcriptional regulator YyaN OS=Bacillus subtilis (strain 168) OX=224308 GN=yyaN PE=4 SV=1 && PF13411:MerR HTH family regulatory protein	-
Novel00117	0	2	0	5.295987214	1.39E-17	1.878232476	-4.008441454	0.509803922	0.767597894	-	NC_000964.3	1706337	1706440	-	104	-	PF01311:Bacterial export proteins, family 1	-
BSU_04840	2	37	2.360023804	39.04015096	2.129174172	34.83675393	-3.958828997	5.52E-06	0.000170353	ydcO	NC_000964.3	532292	532552	+	261	protein_coding	ICEBs1 mobile element: conserved protein of unknown function&&sp|P96632|YDCO_BACSU Uncharacterized protein YdcO OS=Bacillus subtilis (strain 168) OX=224308 GN=ydcO PE=4 SV=1 && -	-
BSU_39890	59	1004	24.72245344	376.180817	62.66002454	945.4287303	-3.912798281	8.88E-16	1.62E-13	yxbB	NC_000964.3	4097416	4098150	+	735	protein_coding	putative S-adenosylmethionine-dependent methyltransferase&&sp|P46326|YXBB_BACSU Uncharacterized protein YxbB OS=Bacillus subtilis (strain 168) OX=224308 GN=yxbB PE=3 SV=1 && PF08241:Methyltransferase domain	Methyltransf_11
BSU_01980	3	52	2.168895116	33.61584373	3.191085633	48.96176709	-3.890301102	4.27E-07	1.67E-05	skfH	NC_000964.3	219607	220032	+	426	protein_coding	sibling killing effect%3B sporulation killing factor biosynthesis and export&&sp|O31430|SKFH_BACSU Thioredoxin-like protein SkfH OS=Bacillus subtilis (strain 168) OX=224308 GN=skfH PE=1 SV=2 && PF13905:Thioredoxin-like	-
BSU_11370	394	6393	122.5710545	1778.36041	418.412139	6020.071921	-3.846402893	1.08E-16	2.23E-14	appF	NC_000964.3	1212460	1213449	+	990	protein_coding	oligopeptide ABC transporter (ATP-binding protein)&&sp|P42065|APPF_BACSU Oligopeptide transport ATP-binding protein AppF OS=Bacillus subtilis (strain 168) OX=224308 GN=appF PE=3 SV=2 && PF08352:Oligopeptide/dipeptide transporter, C-terminal region|PF00005:ABC transporter	ABC_tran
BSU_02390	2	34	0.575131851	8.742582068	2.129174172	32.01175058	-3.837292647	1.47E-05	0.000397637	ilvE	NC_000964.3	259016	260086	+	1071	protein_coding	isoleucine-valine aminotransferase / aromatic amino acid aminotransferase&&sp|O31461|ILVE1_BACSU Branched-chain-amino-acid transaminase 1 OS=Bacillus subtilis (strain 168) OX=224308 GN=ilvE PE=1 SV=1 && PF01063:Amino-transferase class IV	-
BSU_27100	48	756	23.35416921	328.9033955	50.97861079	711.8953263	-3.800583197	8.27E-15	1.40E-12	yrhP	NC_000964.3	2768042	2768674	-	633	protein_coding	putative amino acid exporter&&sp|O05406|YRHP_BACSU Uncharacterized membrane protein YrhP OS=Bacillus subtilis (strain 168) OX=224308 GN=yrhP PE=3 SV=2 && PF01810:LysE type translocator	-
BSU_33130	46	674	37.18431206	487.1752228	48.85471736	634.6786362	-3.696223697	4.58E-14	6.97E-12	liaI	NC_000964.3	3398550	3398930	-	381	protein_coding	membrane anchor for the phage-shock protein A homolog LiaH&&sp|O32202|LIAI_BACSU Protein LiaI OS=Bacillus subtilis (strain 168) OX=224308 GN=liaI PE=2 SV=1 && -	-
BSU_38130	6	87	6.999616056	90.75396272	6.376878832	81.92012058	-3.658775424	4.11E-08	2.18E-06	ywcE	NC_000964.3	3914009	3914272	+	264	protein_coding	holin-like protein required for proper spore morphogenesis and germination&&sp|P39603|YWCE_BACSU Spore morphogenesis and germination protein YwcE OS=Bacillus subtilis (strain 168) OX=224308 GN=ywcE PE=2 SV=1 && PF17368:Spore morphogenesis and germination YwcE	-
BSU_39930	33	467	8.469535427	107.1731279	35.04941002	439.7535765	-3.644743929	3.41E-13	4.56E-11	yxaM	NC_000964.3	4101166	4102365	+	1200	protein_coding	putative efflux transporter&&sp|P42112|YXAM_BACSU Uncharacterized MFS-type transporter YxaM OS=Bacillus subtilis (strain 168) OX=224308 GN=yxaM PE=3 SV=3 && PF07690:Major Facilitator Superfamily	MFS_1
BSU_04785	1	15	2.701606197	36.23570199	1.067259409	14.12004765	-3.585886647	0.003346055	0.028497653	cmpA	NC_000964.3	527912	528025	-	114	protein_coding	factor allowing degradation of SpoIVA by ClpXP&&sp|A0A2K4Z9G8|COMPA_BACSU Cortex morphogenetic protein A OS=Bacillus subtilis (strain 168) OX=224308 GN=cmpA PE=1 SV=1 && -	-
BSU_39340	27	367	18.60300643	226.1042953	28.67772988	345.5868805	-3.58558257	2.35E-12	2.44E-10	hutP	NC_000964.3	4041492	4041938	+	447	protein_coding	transcriptional antiterminator&&sp|P10943|HUTP_BACSU Hut operon positive regulatory protein OS=Bacillus subtilis (strain 168) OX=224308 GN=hutP PE=1 SV=4 && PF09021:HutP	-
BSU_misc_RNA_20	4	54	7.846703349	94.72058661	4.253009942	50.84510186	-3.543233539	9.87E-07	3.52E-05	mswC	NC_000964.3	1424527	1424683	-	157	protein_coding	--&&-- && -	-
BSU_39900	16	210	18.25085075	214.1932607	16.99631879	197.7451659	-3.531177401	7.81E-11	6.86E-09	yxbA	NC_000964.3	4098150	4098419	+	270	protein_coding	hypothetical protein&&sp|P46325|YXBA_BACSU Uncharacterized protein YxbA OS=Bacillus subtilis (strain 168) OX=224308 GN=yxbA PE=4 SV=1 && PF05402:Coenzyme PQQ synthesis protein D (PqqD)	-
BSU_27120	1	13	0.614736739	7.145882948	1.067259409	12.23670694	-3.381377938	0.008390282	0.05716662	sigV	NC_000964.3	2769850	2770350	+	501	protein_coding	RNA polymerase ECF(extracytoplasmic function)-type sigma factor (sigma(V))&&sp|O05404|SIGV_BACSU RNA polymerase sigma factor SigV OS=Bacillus subtilis (strain 168) OX=224308 GN=sigV PE=1 SV=1 && PF08281:Sigma-70, region 4|PF04542:Sigma-70 region 2	Sigma70_r4_2
BSU_misc_RNA_61	1	13	2.878346789	33.45876034	1.067259409	12.23670694	-3.381377938	0.008390282	0.05716662	mswI	NC_000964.3	3997775	3997881	+	107	protein_coding	--&&-- && -	-
BSU_39980	1	13	0.303730874	3.530658143	1.067259409	12.23670694	-3.381377938	0.008390282	0.05716662	qdoI	NC_000964.3	4106245	4107258	-	1014	protein_coding	quercetin dioxygenase&&sp|P42106|QDOI_BACSU Quercetin 2,3-dioxygenase OS=Bacillus subtilis (strain 168) OX=224308 GN=qdoI PE=1 SV=2 && PF07883:Cupin domain	Cupin_2
BSU_39920	85	968	11.66602676	118.7962622	90.27063808	911.5287201	-3.334254499	1.38E-12	1.57E-10	asnH	NC_000964.3	4098926	4101169	+	2244	protein_coding	asparagine synthetase (glutamine-hydrolyzing)&&sp|P42113|ASNH_BACSU Asparagine synthetase [glutamine-hydrolyzing] 2 OS=Bacillus subtilis (strain 168) OX=224308 GN=asnH PE=1 SV=2 && PF13537:Glutamine amidotransferase domain|PF00733:Asparagine synthase	-
BSU_27200	4	46	1.537993041	15.81523273	4.253009942	43.31176239	-3.312522017	6.09E-06	0.000185447	yrhG	NC_000964.3	2779462	2780262	-	801	protein_coding	putative formate/nitrite transporter&&sp|O05399|YRHG_BACSU Uncharacterized transporter YrhG OS=Bacillus subtilis (strain 168) OX=224308 GN=yrhG PE=3 SV=1 && PF01226:Formate/nitrite transporter	-
BSU_06850	1	12	0.703157777	7.544968086	1.067259409	11.29503596	-3.267113249	0.013412089	0.08098702	cotK	NC_000964.3	753265	753702	+	438	protein_coding	spore inner coat protein&&sp|O31510|YEEK_BACSU Spore coat protein YeeK OS=Bacillus subtilis (strain 168) OX=224308 GN=yeeK PE=1 SV=4 && -	-
BSU_37480	4	44	2.599013557	25.56375263	4.253009942	41.42842734	-3.24858002	1.05E-05	0.000299182	ywhH	NC_000964.3	3847348	3847821	+	474	protein_coding	putative tRNA editing enzyme&&sp|P71000|YWHH_BACSU Uncharacterized protein YwhH OS=Bacillus subtilis (strain 168) OX=224308 GN=ywhH PE=4 SV=1 && PF04073:Aminoacyl-tRNA editing domain	-
BSU_39350	151	1604	30.45543489	289.2781281	160.3591158	1510.4289	-3.234628307	1.93E-12	2.07E-10	hutH	NC_000964.3	4042051	4043577	+	1527	protein_coding	histidine ammonia-lyase (histidase)&&sp|P10944|HUTH_BACSU Histidine ammonia-lyase OS=Bacillus subtilis (strain 168) OX=224308 GN=hutH PE=2 SV=1 && PF00221:Aromatic amino acid lyase	-
BSU_01970	4	42	2.387465941	22.41557379	4.253009942	39.54509221	-3.181672075	1.82E-05	0.000478446	skfG	NC_000964.3	219087	219602	+	516	protein_coding	sporulation killing factor biosynthesis and export&&sp|O31429|SKFG_BACSU Uncharacterized protein SkfG OS=Bacillus subtilis (strain 168) OX=224308 GN=skfG PE=1 SV=2 && -	-
BSU_17160	10	103	3.948501365	36.36577887	10.62464671	96.9867944	-3.176152498	1.25E-07	5.47E-06	pksH	NC_000964.3	1791193	1791972	+	780	protein_coding	enoyl-CoA hydratase for bacillaene biosynthesis&&sp|P40805|PKSH_BACSU Probable polyketide biosynthesis enoyl-CoA hydratase PksH OS=Bacillus subtilis (strain 168) OX=224308 GN=pksH PE=1 SV=1 && PF00378:Enoyl-CoA hydratase/isomerase	ECH
BSU_40170	10	103	3.208157359	29.54719533	10.62464671	96.9867944	-3.176152498	1.25E-07	5.47E-06	liaE	NC_000964.3	4126481	4127440	-	960	protein_coding	AdoMet radical amino acid epimerase modifying factor LiaD&&sp|Q45595|YYDG_BACSU Putative peptide biosynthesis protein YydG OS=Bacillus subtilis (strain 168) OX=224308 GN=yydG PE=4 SV=1 && PF13394:4Fe-4S single cluster domain|PF04055:Radical SAM superfamily	Radical_SAM
BSU_04830	2	21	3.158801092	29.6575284	2.129174172	19.7700636	-3.145610112	0.001084588	0.012075962	xis	NC_000964.3	531787	531981	+	195	protein_coding	ICEBs1 mobile element: excisionase&&sp|O31490|XIS_BACSU ICEBs1 excisionase OS=Bacillus subtilis (strain 168) OX=224308 GN=xis PE=2 SV=1 && -	-
BSU_06880	2	21	0.715407913	6.716861833	2.129174172	19.7700636	-3.145610112	0.001084588	0.012075962	yesF	NC_000964.3	754920	755780	+	861	protein_coding	putative oxidoreductase&&sp|O31512|YESF_BACSU Uncharacterized oxidoreductase YesF OS=Bacillus subtilis (strain 168) OX=224308 GN=yesF PE=3 SV=1 && PF01370:NAD dependent epimerase/dehydratase family	Epimerase
BSU_00230	1	11	1.166602676	11.47463896	1.067259409	10.35336446	-3.143014042	0.021566548	0.114478248	bofA	NC_000964.3	29772	30035	+	264	protein_coding	inhibitor of the pro-sigma(K) processing machinery&&sp|P24282|BOFA_BACSU Sigma-K factor-processing regulatory protein BofA OS=Bacillus subtilis (strain 168) OX=224308 GN=bofA PE=1 SV=2 && PF07441:SigmaK-factor processing regulatory protein BofA	-
BSU_13710	1	11	0.295002976	2.901632842	1.067259409	10.35336446	-3.143014042	0.021566548	0.114478248	ykvI	NC_000964.3	1438092	1439135	+	1044	protein_coding	putative transporter&&sp|O31674|YKVI_BACSU Uncharacterized membrane protein YkvI OS=Bacillus subtilis (strain 168) OX=224308 GN=ykvI PE=4 SV=1 && -	-
BSU_39870	13	130	8.341209133	74.58515327	13.81048139	122.4118051	-3.136994692	3.06E-08	1.69E-06	yxbD	NC_000964.3	4095356	4095835	-	480	protein_coding	putative N-acetyltransferase&&sp|P46328|YXBD_BACSU Uncharacterized protein YxbD OS=Bacillus subtilis (strain 168) OX=224308 GN=yxbD PE=4 SV=2 && PF00583:Acetyltransferase (GNAT) family	Acetyltransf_1
BSU_31540	22	213	6.273729946	54.3132911	23.36799686	200.5701669	-3.095068256	3.78E-09	2.58E-07	nupN	NC_000964.3	3239930	3241009	+	1080	protein_coding	lipoprotein involved in guanosine transport&&sp|O05252|NUPN_BACSU ABC transporter guanosine-binding protein NupN OS=Bacillus subtilis (strain 168) OX=224308 GN=nupN PE=1 SV=2 && PF02608:ABC transporter substrate-binding protein PnrA-like	-
BSU_33120	174	1626	79.03991227	660.4517861	184.7838879	1531.145573	-3.049889334	1.91E-11	1.75E-09	liaH	NC_000964.3	3397846	3398523	-	678	protein_coding	modulator of liaIHGFSR (yvqIHGFEC) operon expression&&sp|O32201|LIAH_BACSU Protein LiaH OS=Bacillus subtilis (strain 168) OX=224308 GN=liaH PE=2 SV=1 && PF04012:PspA/IM30 family	-
BSU_13570	28	261	11.05580382	92.15017753	29.73967655	245.7701819	-3.041819614	2.00E-09	1.48E-07	mtnU	NC_000964.3	1424767	1425546	-	780	protein_coding	ketoglutaramate omega-amidase&&sp|O31664|MTNU_BACSU 2-oxoglutaramate amidase OS=Bacillus subtilis (strain 168) OX=224308 GN=mtnU PE=1 SV=1 && PF00795:Carbon-nitrogen hydrolase	CN_hydrolase
BSU_04850	4	37	3.23341844	26.74404042	4.253009942	34.83675393	-2.99942102	7.63E-05	0.00148421	helP	NC_000964.3	532922	533302	+	381	protein_coding	ICEBs1 mobile element: helicase processivity factor&&sp|P96633|YDCP_BACSU Putative uncharacterized protein YdcP OS=Bacillus subtilis (strain 168) OX=224308 GN=ydcP PE=4 SV=1 && PF06125:Bacterial protein of unknown function (DUF961)	-
BSU_12460	24	213	7.748002678	61.48674464	25.49188999	200.5701669	-2.970176191	1.01E-08	6.01E-07	xlyB	NC_000964.3	1317535	1318488	+	954	protein_coding	phage PBSX%3B N-acetylmuramoyl-L-alanine amidase&&sp|O34391|XLYB_BACSU N-acetylmuramoyl-L-alanine amidase XlyB OS=Bacillus subtilis (strain 168) OX=224308 GN=xlyB PE=3 SV=1 && PF01471:Putative peptidoglycan binding domain|PF01476:LysM domain|PF01510:N-acetylmuramoyl-L-alanine amidase	PG_binding_1
BSU_04360	113	987	27.23168312	212.6848574	120.0051441	929.4203921	-2.951999261	1.21E-10	1.02E-08	mntH	NC_000964.3	491147	492424	-	1278	protein_coding	proton-coupled manganese transporter&&sp|P96593|MNTH_BACSU Divalent metal cation transporter MntH OS=Bacillus subtilis (strain 168) OX=224308 GN=mntH PE=1 SV=1 && PF01566:Natural resistance-associated macrophage protein	-
BSU_25350	2	18	0.514591657	4.141223085	2.129174172	16.94505651	-2.924724556	0.003515158	0.02938955	yqfD	NC_000964.3	2615452	2616648	-	1197	protein_coding	stage IV sporulation protein%3B putative UDP-glucose-4-epimerase&&sp|P54469|YQFD_BACSU Uncharacterized protein YqfD OS=Bacillus subtilis (strain 168) OX=224308 GN=yqfD PE=4 SV=2 && PF06898:Putative stage IV sporulation protein YqfD	-
BSU_01910	6	52	10.99939666	85.24017516	6.376878832	48.96176709	-2.917747576	3.65E-05	0.000823834	skfA	NC_000964.3	213941	214108	+	168	protein_coding	sporulation killing factor A&&sp|O31422|SKFA_BACSU Sporulation killing factor OS=Bacillus subtilis (strain 168) OX=224308 GN=skfA PE=1 SV=1 && -	-
BSU_01920	29	245	7.243722698	54.72090601	30.80162322	230.7035103	-2.90018119	9.04E-09	5.50E-07	skfB	NC_000964.3	214175	215407	+	1233	protein_coding	synthesis of sporulation killing factor A&&sp|O31423|SKFB_BACSU Sporulation killing factor maturation protein SkfB OS=Bacillus subtilis (strain 168) OX=224308 GN=skfB PE=1 SV=2 && PF04055:Radical SAM superfamily	Radical_SAM
BSU_39950	7	59	5.06075527	38.14105346	7.438818498	55.55343859	-2.881087269	1.78E-05	0.000473182	yxaJ	NC_000964.3	4103762	4104187	-	426	protein_coding	putative integral membrane protein of unknown function&&sp|P42109|YXAJ_BACSU Uncharacterized protein YxaJ OS=Bacillus subtilis (strain 168) OX=224308 GN=yxaJ PE=4 SV=2 && PF17369:Family of unknown function (DUF5391)	-
BSU_07000	1	9	0.297568219	2.394707262	1.067259409	8.470019275	-2.857318295	0.034866602	0.156505445	rhgH	NC_000964.3	764781	765815	+	1035	protein_coding	rhamnogalacturonan hydrolase&&sp|O31521|URHG1_BACSU Unsaturated rhamnogalacturonyl hydrolase YesR OS=Bacillus subtilis (strain 168) OX=224308 GN=yesR PE=1 SV=1 && PF07470:Glycosyl Hydrolase Family 88	-
BSU_23480	1	9	0.263233424	2.118394886	1.067259409	8.470019275	-2.857318295	0.034866602	0.156505445	dacF	NC_000964.3	2445094	2446263	-	1170	protein_coding	D-alanyl-D-alanine carboxypeptidase (penicilin binding protein)&&sp|P38422|DACF_BACSU D-alanyl-D-alanine carboxypeptidase DacF OS=Bacillus subtilis (strain 168) OX=224308 GN=dacF PE=2 SV=2 && PF00768:D-alanyl-D-alanine carboxypeptidase|PF07943:Penicillin-binding protein 5, C-terminal domain	-
Novel00207	1	9	2.678113969	21.55236536	1.067259409	8.470019275	-2.857318295	0.034866602	0.156505445	-	NC_000964.3	2832576	2832690	+	115	-	PF02699:Preprotein translocase subunit	-
BSU_17170	8	66	3.285153135	24.23443749	8.500760064	62.14510958	-2.852830437	1.15E-05	0.0003254	pksI	NC_000964.3	1792012	1792761	+	750	protein_coding	decarboxylase involved in bacillaene synthesis&&sp|P40802|PKSI_BACSU Putative polyketide biosynthesis enoyl-CoA isomerase PksI OS=Bacillus subtilis (strain 168) OX=224308 GN=pksI PE=1 SV=2 && PF00378:Enoyl-CoA hydratase/isomerase	ECH
BSU_12480	3	25	1.532254261	11.41755121	3.191085633	23.53673791	-2.83767236	0.000829981	0.009715036	pghB	NC_000964.3	1319011	1319613	+	603	protein_coding	phage PBSX%3B gamma-polyglutamate hydrolase&&sp|O34785|YJQB_BACSU UPF0714 protein YjqB OS=Bacillus subtilis (strain 168) OX=224308 GN=yjqB PE=3 SV=1 && PF05908:Poly-gamma-glutamate hydrolase	-
Novel00326	3	25	6.552832052	48.82825091	3.191085633	23.53673791	-2.83767236	0.000829981	0.009715036	-	NC_000964.3	4043482	4043622	-	141	-	-	-
BSU_40610	7	57	2.85169543	20.76363241	7.438818498	53.67010394	-2.83144766	2.74E-05	0.00065859	yybK	NC_000964.3	4175117	4175872	+	756	protein_coding	putative transporter permease subunit&&sp|P37493|YYBK_BACSU Uncharacterized protein YybK OS=Bacillus subtilis (strain 168) OX=224308 GN=yybK PE=4 SV=1 && PF10920:Protein of unknown function (DUF2705)	-
BSU_40980	9	72	6.285369519	44.96185064	9.562702928	67.79511298	-2.810517524	7.80E-06	0.000231298	yyaB	NC_000964.3	4207406	4207846	+	441	protein_coding	putative antibiotic immunity protein&&sp|P37523|YYAB_BACSU Uncharacterized protein YyaB OS=Bacillus subtilis (strain 168) OX=224308 GN=yyaB PE=4 SV=2 && PF06713:Bacterial PH domain	-
Novel00033	7	54	1.424905317	9.828904229	7.438818498	50.84510186	-2.753631022	5.29E-05	0.001111949	-	NC_000964.3	254961	256473	+	1513	-	PF00367:phosphotransferase system, EIIB|PF00358:phosphoenolpyruvate-dependent sugar phosphotransferase system, EIIA 1|PF02378:Phosphotransferase system, EIIC	-
BSU_39360	229	1742	42.51243603	289.1692018	243.1909511	1640.37894	-2.75327242	7.60E-10	5.88E-08	hutU	NC_000964.3	4043574	4045232	+	1659	protein_coding	urocanase&&sp|P25503|HUTU_BACSU Urocanate hydratase OS=Bacillus subtilis (strain 168) OX=224308 GN=hutU PE=1 SV=2 && PF01175:Urocanase Rossmann-like domain|PF17391:Urocanase N-terminal domain|PF17392:Urocanase C-terminal domain	Urocanase
BSU_40180	11	84	22.58542781	154.2191477	11.68659115	79.09511914	-2.746408985	4.67E-06	0.000148001	liaD	NC_000964.3	4127498	4127647	-	150	protein_coding	precursor of exported modified peptide (epipeptide) controlling LiaRS activity&&sp|Q45596|YYDF_BACSU Putative exported peptide YydF OS=Bacillus subtilis (strain 168) OX=224308 GN=yydF PE=2 SV=1 && -	-
BSU_19070	4	31	2.138771573	14.82140866	4.253009942	29.18674686	-2.745160032	0.000466301	0.006279242	yobS	NC_000964.3	2081172	2081747	-	576	protein_coding	putative transcriptional regulator&&sp|O34892|YOBS_BACSU Uncharacterized HTH-type transcriptional regulator YobS OS=Bacillus subtilis (strain 168) OX=224308 GN=yobS PE=4 SV=1 && PF13305:Tetracyclin repressor-like, C-terminal domain	-
BSU_34190	5511	41566	1003.129373	6765.316925	5852.392812	39141.32352	-2.741569328	3.79E-10	3.15E-08	lutP	NC_000964.3	3510780	3512471	+	1692	protein_coding	L-lactate permease&&sp|P71067|LUTP_BACSU L-lactate permease OS=Bacillus subtilis (strain 168) OX=224308 GN=lutP PE=1 SV=2 && PF02652:L-lactate permease	-
BSU_40720	8	61	5.512001905	37.58136788	8.500760064	57.43677321	-2.739410571	2.59E-05	0.000633083	yyaT	NC_000964.3	4184017	4184463	+	447	protein_coding	putative acetyltransferase (polyamine degradation)&&sp|P37504|YYAT_BACSU Uncharacterized protein YyaT OS=Bacillus subtilis (strain 168) OX=224308 GN=yyaT PE=4 SV=1 && PF13673:Acetyltransferase (GNAT) domain	-
BSU_17150	19	140	4.633158371	30.52635544	20.18215748	131.8284755	-2.700403745	6.65E-07	2.49E-05	pksG	NC_000964.3	1789943	1791205	+	1263	protein_coding	acetyl-S-AcpK beta-ketothioester bacillaene intermediate transferase&&sp|P40830|PKSG_BACSU Polyketide biosynthesis 3-hydroxy-3-methylglutaryl-ACP synthase PksG OS=Bacillus subtilis (strain 168) OX=224308 GN=pksG PE=1 SV=2 && PF01154:Hydroxymethylglutaryl-coenzyme A synthase N terminal|PF08540:Hydroxymethylglutaryl-coenzyme A synthase C terminal	-
BSU_03020	18	132	3.865896734	25.34983001	19.12021116	124.2951392	-2.693107518	5.24E-07	2.01E-05	ycgA	NC_000964.3	325339	326772	+	1434	protein_coding	putative branched chain amino acid permease&&sp|P55908|YCGA_BACSU Uncharacterized protein YcgA OS=Bacillus subtilis (strain 168) OX=224308 GN=ycgA PE=4 SV=3 && PF03606:C4-dicarboxylate anaerobic carrier	-
BSU_04880	1	8	1.140678172	8.159743264	1.067259409	7.528345163	-2.69000744	0.056630326	0.217790595	ydcS	NC_000964.3	536096	536365	+	270	protein_coding	ICEBs1 mobile element: conserved protein of unknown function&&sp|P96636|YDCS_BACSU Uncharacterized protein YdcS OS=Bacillus subtilis (strain 168) OX=224308 GN=ydcS PE=4 SV=1 && -	-
BSU_10230	1	8	2.184277351	15.62504029	1.067259409	7.528345163	-2.69000744	0.056630326	0.217790595	yhfH	NC_000964.3	1098120	1098260	-	141	protein_coding	hypothetical protein&&sp|O07606|YHFH_BACSU Uncharacterized protein YhfH OS=Bacillus subtilis (strain 168) OX=224308 GN=yhfH PE=4 SV=1 && PF14149:YhfH-like protein	-
BSU_18109	1	8	1.740017551	12.447066	1.067259409	7.528345163	-2.69000744	0.056630326	0.217790595	ynfCc	NC_000964.3	1937915	1938091	-	177	protein_coding	--&&-- && -	-
BSU_18710	1	8	0.618439973	4.423957191	1.067259409	7.528345163	-2.69000744	0.056630326	0.217790595	yozF	NC_000964.3	2041330	2041827	-	498	protein_coding	putative lipoprotein&&sp|O31832|YOZF_BACSU Uncharacterized protein YozF OS=Bacillus subtilis (strain 168) OX=224308 GN=yozF PE=3 SV=2 && -	-
BSU_26620	1	8	0.318823092	2.280673583	1.067259409	7.528345163	-2.69000744	0.056630326	0.217790595	yrdR	NC_000964.3	2720687	2721652	-	966	protein_coding	putative efflux transporter&&sp|O07086|YRDR_BACSU Uncharacterized transporter YrdR OS=Bacillus subtilis (strain 168) OX=224308 GN=yrdR PE=3 SV=1 && PF00892:EamA-like transporter family	DUF6
BSU_misc_RNA_86	7	51	5.220052652	34.00716245	7.438818498	48.02009968	-2.671376576	0.000103342	0.001894604	srlX	NC_000964.3	4096997	4097409	+	413	protein_coding	--&&-- && -	-
Novel00264	18	130	5.780704813	37.33146358	19.12021116	122.4118051	-2.671103469	6.65E-07	2.49E-05	-	NC_000964.3	3397867	3398825	+	959	-	PF04012:PspA/IM30 family	-
BSU_13390	2	15	0.607461748	4.073836319	2.129174172	14.12004765	-2.663797119	0.011832427	0.073791025	ykoT	NC_000964.3	1403479	1404492	+	1014	protein_coding	putative glycosyltransferase&&sp|O34755|YKOT_BACSU Uncharacterized glycosyltransferase YkoT OS=Bacillus subtilis (strain 168) OX=224308 GN=ykoT PE=1 SV=1 && PF00535:Glycosyl transferase family 2	Glycos_transf_2
BSU_02360	206	1453	84.59269324	533.5248133	218.7661792	1368.237191	-2.644204983	3.14E-09	2.20E-07	gamA	NC_000964.3	256823	257572	-	750	protein_coding	glucosamine-6-phosphate deaminase&&sp|O31458|GAMA_BACSU Probable glucosamine-6-phosphate deaminase 2 OS=Bacillus subtilis (strain 168) OX=224308 GN=gamA PE=2 SV=1 && PF01182:Glucosamine-6-phosphate isomerases/6-phosphogluconolactonase	-
BSU_28910	741	5167	517.4954238	3226.637253	786.9076048	4865.588241	-2.62816729	2.05E-09	1.48E-07	pftA	NC_000964.3	2955209	2955649	-	441	protein_coding	pyruvate uptake system subunit A&&sp|P94515|LRGA_BACSU Antiholin-like protein LrgA OS=Bacillus subtilis (strain 168) OX=224308 GN=lrgA PE=3 SV=1 && PF03788:LrgA family	-
BSU_40120	114	785	151.9916629	935.8536714	121.0670907	739.2036679	-2.608993755	8.86E-09	5.47E-07	ptsJ	NC_000964.3	4122619	4122849	-	231	protein_coding	glucose phosphotransferase system enzyme IIA component&&sp|O32292|PTXA_BACSU Putative phosphotransferase enzyme IIA component YyzE OS=Bacillus subtilis (strain 168) OX=224308 GN=yyzE PE=3 SV=1 && PF00358:phosphoenolpyruvate-dependent sugar phosphotransferase system, EIIA 1	-
BSU_01935	44	301	9.088703343	55.59543386	46.73082393	283.4368608	-2.597553221	7.38E-08	3.55E-06	skfC	NC_000964.3	215404	216894	+	1491	protein_coding	sporulation killing factor biosynthesis and export&&sp|O31425|SKFC_BACSU Sporulation-killing factor biosynthesis protein SkfC OS=Bacillus subtilis (strain 168) OX=224308 GN=skfC PE=1 SV=2 && PF02517:CPBP intramembrane metalloprotease	-
BSU_18669	30	201	30.1944222	180.8943084	31.86356991	189.270163	-2.566050109	3.18E-07	1.32E-05	yozS	NC_000964.3	2037063	2037368	-	306	protein_coding	putative permease%2C phage-related%3B defective prophage 6&&sp|C0H420|YOZS_BACSU Putative membrane protein YozS OS=Bacillus subtilis (strain 168) OX=224308 GN=yozS PE=4 SV=1 && -	-
BSU_12340	7	47	1.996186801	11.98462292	7.438818498	44.25342988	-2.553858227	0.000204856	0.003316201	uxuA	NC_000964.3	1305486	1306565	+	1080	protein_coding	D-mannonate dehydratase&&sp|O34346|UXUA_BACSU Mannonate dehydratase OS=Bacillus subtilis (strain 168) OX=224308 GN=uxuA PE=2 SV=1 && PF03786:D-mannonate dehydratase (UxuA)	UxuA
BSU_02350	407	2689	66.11240734	390.5734706	432.2174447	2532.137541	-2.550201315	6.77E-09	4.24E-07	gamP	NC_000964.3	254907	256802	-	1896	protein_coding	phosphotransferase system (PTS) glucosamine-specific enzyme IICBA component&&sp|P39816|PTW3C_BACSU Putative PTS system glucosamine-specific EIICBA component OS=Bacillus subtilis (strain 168) OX=224308 GN=gamP PE=2 SV=2 && PF00358:phosphoenolpyruvate-dependent sugar phosphotransferase system, EIIA 1|PF02378:Phosphotransferase system, EIIC|PF00367:phosphotransferase system, EIIB	-
BSU_17520	4	27	2.401427731	14.4942808	4.253009942	25.4200745	-2.54676061	0.001197455	0.013015196	ynaD	NC_000964.3	1883166	1883678	+	513	protein_coding	putative N-acetyltransferase%3B putative phage region&&sp|P94482|YNAD_BACSU Uncharacterized N-acetyltransferase YnaD OS=Bacillus subtilis (strain 168) OX=224308 GN=ynaD PE=3 SV=1 && PF13302:Acetyltransferase (GNAT) domain	-
BSU_29520	73	480	45.41973085	267.0461432	77.52727811	451.9952469	-2.541721635	4.41E-08	2.31E-06	yteJ	NC_000964.3	3019533	3020027	-	495	protein_coding	putative integral inner membrane protein&&sp|O34424|YTEJ_BACSU Uncharacterized membrane protein YteJ OS=Bacillus subtilis (strain 168) OX=224308 GN=yteJ PE=4 SV=1 && PF06271:RDD family	-
BSU_28900	1297	8481	573.9282889	3355.738381	1377.349906	7986.272511	-2.535525355	5.67E-09	3.70E-07	pftB	NC_000964.3	2954492	2955187	-	696	protein_coding	pyruvate import system subunit B&&sp|P94516|LRGB_BACSU Antiholin-like protein LrgB OS=Bacillus subtilis (strain 168) OX=224308 GN=lrgB PE=3 SV=1 && PF04172:LrgB-like family	-
BSU_02170	10	66	2.461895335	14.52903926	10.62464671	62.14510958	-2.535084835	4.87E-05	0.001047698	ybfB	NC_000964.3	236879	238129	+	1251	protein_coding	putative carboxylate transporter&&sp|O31444|YBFB_BACSU Uncharacterized MFS-type transporter YbfB OS=Bacillus subtilis (strain 168) OX=224308 GN=ybfB PE=3 SV=1 && PF07690:Major Facilitator Superfamily	MFS_1
BSU_08670	11	72	9.81975122	57.47297429	11.68659115	67.79511298	-2.524395208	3.10E-05	0.000730621	ygaB	NC_000964.3	938243	938587	+	345	protein_coding	hypothetical protein&&sp|P71080|YGAB_BACSU Uncharacterized protein YgaB OS=Bacillus subtilis (strain 168) OX=224308 GN=ygaB PE=4 SV=1 && PF14182:YgaB-like protein	-
BSU_28060	5	33	1.541456989	9.097011071	5.314942064	31.07008272	-2.521314838	0.000660977	0.008177123	spoIIB	NC_000964.3	2863294	2864292	-	999	protein_coding	spatial and temporal regulator of the dissolution of septal peptidoglycan during engulfment (stage II sporulation)&&sp|P37575|SP2B_BACSU Stage II sporulation protein B OS=Bacillus subtilis (strain 168) OX=224308 GN=spoIIB PE=1 SV=1 && PF05036:Sporulation related domain	-
BSU_01889	1	7	1.016445896	6.362176059	1.067259409	6.586669575	-2.500716462	0.092298651	0.297437645	ybzH	NC_000964.3	211429	211731	+	303	protein_coding	putative transcriptional regulator (ArsR family)%3B prophage 1 region&&sp|C0H3S9|YBZH_BACSU Uncharacterized HTH-type transcriptional regulator YbzH OS=Bacillus subtilis (strain 168) OX=224308 GN=ybzH PE=4 SV=1 && PF12840:Helix-turn-helix domain	-
BSU_20180	1	7	1.711017258	10.70966303	1.067259409	6.586669575	-2.500716462	0.092298651	0.297437645	yosB	NC_000964.3	2169497	2169676	-	180	protein_coding	conserved hypothetical protein%3B phage SPbeta&&sp|O31887|YOSB_BACSU SPbeta prophage-derived uncharacterized protein YosB OS=Bacillus subtilis (strain 168) OX=224308 GN=yosB PE=4 SV=1 && -	-
BSU_20928	1	7	1.711017258	10.70966303	1.067259409	6.586669575	-2.500716462	0.092298651	0.297437645	yoyH	NC_000964.3	2212567	2212746	+	180	protein_coding	conserved protein of unknown function%3B phage SPbeta&&sp|C0H437|YOYH_BACSU Uncharacterized protein YoyH OS=Bacillus subtilis (strain 168) OX=224308 GN=yoyH PE=4 SV=1 && -	-
Novel00059	1	7	1.595767391	9.988286767	1.067259409	6.586669575	-2.500716462	0.092298651	0.297437645	-	NC_000964.3	984332	984524	+	193	-	PF00313:'Cold-shock' DNA-binding domain	CSD
BSU_17099	9	58	10.38145303	59.82283685	9.562702928	54.61177127	-2.49921307	9.78E-05	0.001815582	BSU_17099	NC_000964.3	1783500	1783766	+	267	protein_coding	hypothetical protein&&-- && -	-
BSU_37460	243	1546	65.30531838	371.5139652	258.0582034	1455.812217	-2.495515936	1.70E-08	9.67E-07	rapF	NC_000964.3	3846001	3847146	+	1146	protein_coding	response regulator aspartate phosphatase anti-activator of ComA&&sp|P71002|RAPF_BACSU Response regulator aspartate phosphatase F OS=Bacillus subtilis (strain 168) OX=224308 GN=rapF PE=1 SV=2 && PF13424:Tetratricopeptide repeat|PF18801:response regulator aspartate phosphatase H, N terminal|PF12895:Anaphase-promoting complex, cyclosome, subunit 3	-
BSU_19579	2	13	3.064508522	17.81137989	2.129174172	12.23670694	-2.45928841	0.02704271	0.131621371	yoyD	NC_000964.3	2130177	2130377	+	201	protein_coding	hypothetical protein&&sp|C0H431|YOYD_BACSU Uncharacterized membrane protein YoyD OS=Bacillus subtilis (strain 168) OX=224308 GN=yoyD PE=4 SV=1 && PF11755:Protein of unknown function (DUF3311)	-
BSU_31280	23	142	17.75341215	98.00894634	24.42994341	133.7118096	-2.446757068	3.38E-06	0.000111058	yugU	NC_000964.3	3213854	3214252	-	399	protein_coding	hypothetical protein&&sp|O05243|YUGU_BACSU UPF0047 protein YugU OS=Bacillus subtilis (strain 168) OX=224308 GN=yugU PE=3 SV=2 && PF01894:Uncharacterised protein family UPF0047	-
BSU_02700	3	19	1.445930077	8.188474754	3.191085633	17.88672571	-2.444143643	0.006966163	0.049944573	estA	NC_000964.3	292205	292843	+	639	protein_coding	secreted alkaliphilic lipase&&sp|P37957|ESTA_BACSU Lipase EstA OS=Bacillus subtilis (strain 168) OX=224308 GN=estA PE=1 SV=2 && PF01674:Lipase (class 2)	-
BSU_17250	45	275	16.79907853	91.79711172	47.79277065	258.9535195	-2.434945279	4.25E-07	1.67E-05	ymaE	NC_000964.3	1860449	1861273	-	825	protein_coding	putative hydrolase&&sp|O31787|YMAE_BACSU Uncharacterized protein YmaE OS=Bacillus subtilis (strain 168) OX=224308 GN=ymaE PE=4 SV=2 && -	-
BSU_39390	127	756	27.39065443	145.7954127	134.8723969	711.8953263	-2.39905406	9.67E-08	4.41E-06	hutM	NC_000964.3	4047538	4048965	+	1428	protein_coding	histidine degradation metabolites permease&&sp|P42087|HUTM_BACSU Putative histidine permease OS=Bacillus subtilis (strain 168) OX=224308 GN=hutM PE=3 SV=2 && PF00324:Amino acid permease	AA_permease
BSU_10750	197	1172	66.96762911	356.2457448	209.2086598	1103.628778	-2.398585527	6.66E-08	3.30E-06	mblK	NC_000964.3	1152244	1153149	+	906	protein_coding	hydrolase/isomerase involved in remodelling the bacterial envelope&&sp|O06724|YISK_BACSU Uncharacterized protein YisK OS=Bacillus subtilis (strain 168) OX=224308 GN=yisK PE=2 SV=1 && PF01557:Fumarylacetoacetate (FAA) hydrolase family	FAA_hydrolase
BSU_39370	272	1612	66.17014609	350.6562656	288.8546547	1517.962236	-2.393246301	5.43E-08	2.75E-06	hutI	NC_000964.3	4045245	4046510	+	1266	protein_coding	imidazolone-5-propionate hydrolase&&sp|P42084|HUTI_BACSU Imidazolonepropionase OS=Bacillus subtilis (strain 168) OX=224308 GN=hutI PE=1 SV=1 && PF01979:Amidohydrolase family	Amidohydro_1
BSU_17610	60	356	12.31932426	65.35954354	63.72197124	335.2285439	-2.393134888	3.39E-07	1.39E-05	xylB	NC_000964.3	1893396	1894895	+	1500	protein_coding	xylulose kinase&&sp|P39211|XYLB_BACSU Xylulose kinase OS=Bacillus subtilis (strain 168) OX=224308 GN=xylB PE=3 SV=2 && PF00370:FGGY family of carbohydrate kinases, N-terminal domain|PF02782:FGGY family of carbohydrate kinases, C-terminal domain	FGGY_N
BSU_40110	869	5112	185.8592497	977.6392398	922.8367677	4813.796559	-2.382879696	3.85E-08	2.07E-06	bglA	NC_000964.3	4121166	4122605	-	1440	protein_coding	aryl-6-phospho-beta-glucosidase&&sp|P42973|BGLA_BACSU Aryl-phospho-beta-D-glucosidase BglA OS=Bacillus subtilis (strain 168) OX=224308 GN=bglA PE=1 SV=1 && PF00232:Glycosyl hydrolase family 1	Glyco_hydro_1
BSU_13080	13	77	7.714413071	40.857674	13.81048139	72.50344897	-2.382424185	4.41E-05	0.000982027	ykkB	NC_000964.3	1375777	1376295	+	519	protein_coding	putative N-acetyltransferase&&sp|P49855|YKKB_BACSU Uncharacterized protein YkkB OS=Bacillus subtilis (strain 168) OX=224308 GN=ykkB PE=4 SV=1 && PF13302:Acetyltransferase (GNAT) domain	-
BSU_02680	4	24	2.172720328	11.65677609	4.253009942	22.59506948	-2.377716031	0.003149424	0.027075558	lmrA	NC_000964.3	290132	290698	-	567	protein_coding	transcriptional repressor of lmrAB and yxaGH operons (flavonoid and antibiotic resistance)&&sp|O34619|LMRA_BACSU HTH-type transcriptional regulator LmrA OS=Bacillus subtilis (strain 168) OX=224308 GN=lmrA PE=4 SV=1 && PF00440:Bacterial regulatory proteins, tetR family	TetR_N
BSU_05200	9	53	6.201002143	32.6526639	9.562702928	49.90343448	-2.369462722	0.000273264	0.004144349	ydeH	NC_000964.3	567662	568108	+	447	protein_coding	putative integral inner membrane protein&&sp|P96665|YDEH_BACSU Uncharacterized membrane protein YdeH OS=Bacillus subtilis (strain 168) OX=224308 GN=ydeH PE=4 SV=1 && -	-
BSU_32230	161	936	25.11918953	130.5806939	170.9785819	881.3953776	-2.36517718	1.09E-07	4.94E-06	yuxL	NC_000964.3	3310763	3312736	-	1974	protein_coding	putative acylaminoacyl-peptidase&&sp|P39839|YUXL_BACSU Uncharacterized peptidase YuxL OS=Bacillus subtilis (strain 168) OX=224308 GN=yuxL PE=3 SV=3 && PF00326:Prolyl oligopeptidase family|PF07676:WD40-like Beta Propeller Repeat	PD40
BSU_03220	354	2038	76.67089992	394.6888474	375.9342754	1919.112357	-2.351525416	7.63E-08	3.63E-06	putP	NC_000964.3	347150	348571	+	1422	protein_coding	proline permease&&sp|P94392|PUTP_BACSU High-affinity proline transporter PutP OS=Bacillus subtilis (strain 168) OX=224308 GN=putP PE=1 SV=3 && PF00474:Sodium:solute symporter family	-
BSU_17570	75	431	16.59391737	85.26843782	79.65117145	405.853566	-2.347488054	3.81E-07	1.55E-05	xynP	NC_000964.3	1887352	1888743	+	1392	protein_coding	H+-xyloside symporter&&sp|P94488|YNAJ_BACSU Uncharacterized symporter YnaJ OS=Bacillus subtilis (strain 168) OX=224308 GN=ynaJ PE=3 SV=2 && PF13347:MFS/sugar transport protein	-
BSU_05190	2	12	0.476385315	2.555836057	2.129174172	11.29503596	-2.345023721	0.041032031	0.175814293	ydeG	NC_000964.3	566211	567503	+	1293	protein_coding	putative permease&&sp|P96664|YDEG_BACSU Uncharacterized MFS-type transporter YdeG OS=Bacillus subtilis (strain 168) OX=224308 GN=ydeG PE=3 SV=1 && PF07690:Major Facilitator Superfamily	MFS_1
BSU_08240	2	12	0.717909339	3.851627065	2.129174172	11.29503596	-2.345023721	0.041032031	0.175814293	catE	NC_000964.3	898010	898867	+	858	protein_coding	catechol-2%2C3-dioxygenase subunit&&sp|P54721|CADE_BACSU Catechol-2,3-dioxygenase OS=Bacillus subtilis (strain 168) OX=224308 GN=catE PE=1 SV=2 && PF00903:Glyoxalase/Bleomycin resistance protein/Dioxygenase superfamily	Glyoxalase
BSU_13840	2	12	1.236879946	6.635935787	2.129174172	11.29503596	-2.345023721	0.041032031	0.175814293	stoA	NC_000964.3	1450638	1451135	+	498	protein_coding	spore-specific thiol-disulfide oxidoreductase (SpoVD maturation)&&sp|O31687|STOA_BACSU Sporulation thiol-disulfide oxidoreductase A OS=Bacillus subtilis (strain 168) OX=224308 GN=stoA PE=1 SV=1 && PF00578:AhpC/TSA family	-
BSU_25060	2	12	2.05322071	11.01565341	2.129174172	11.29503596	-2.345023721	0.041032031	0.175814293	yqfZ	NC_000964.3	2588701	2589000	+	300	protein_coding	factor involved in motility&&sp|P54483|YQFZ_BACSU Uncharacterized protein YqfZ OS=Bacillus subtilis (strain 168) OX=224308 GN=yqfZ PE=4 SV=1 && -	-
BSU_31279	12	69	14.49332266	74.51765539	12.74853608	64.97011131	-2.338850163	9.69E-05	0.001813567	yuzH	NC_000964.3	3213342	3213596	-	255	protein_coding	hypothetical protein&&sp|C0H3Q3|YUZH_BACSU Uncharacterized protein YuzH OS=Bacillus subtilis (strain 168) OX=224308 GN=yuzH PE=4 SV=1 && -	-
BSU_01510	75	427	30.07647524	153.1147137	79.65117145	402.0868981	-2.334040408	4.29E-07	1.67E-05	ybaJ	NC_000964.3	155156	155923	+	768	protein_coding	putative methyltransferase&&sp|P70976|YBAJ_BACSU Uncharacterized methyltransferase YbaJ OS=Bacillus subtilis (strain 168) OX=224308 GN=ybaJ PE=3 SV=2 && PF08241:Methyltransferase domain	Methyltransf_11
BSU_14330	18	100	3.054377915	15.17307632	19.12021116	94.16179311	-2.293032474	2.30E-05	0.00057699	yknV	NC_000964.3	1501658	1503472	+	1815	protein_coding	putative ABC transporter (ATP-binding protein)&&sp|O31708|YKNV_BACSU Uncharacterized ABC transporter ATP-binding protein YknV OS=Bacillus subtilis (strain 168) OX=224308 GN=yknV PE=3 SV=1 && PF00005:ABC transporter|PF00664:ABC transporter transmembrane region	ABC_membrane
BSU_33540	38	210	18.40150636	90.93110123	40.3591436	197.7451659	-2.289351681	3.36E-06	0.000111058	azoRB	NC_000964.3	3445442	3446077	-	636	protein_coding	NADH:dichloroindophenol oxidoreductase (2-methylhydroquinone resistance)&&sp|O32224|AZOR2_BACSU FMN-dependent NADH:quinone oxidoreductase 2 OS=Bacillus subtilis (strain 168) OX=224308 GN=azoR2 PE=1 SV=1 && PF02525:Flavodoxin-like fold	Flavodoxin_2
BSU_30460	5	28	3.918360133	19.6207567	5.314942064	26.36174268	-2.285305566	0.002142368	0.020235414	ytrA	NC_000964.3	3118847	3119239	-	393	protein_coding	transcriptional regulator (GntR family%2C cell wall antibiotics)&&sp|O34712|YTRA_BACSU HTH-type transcriptional repressor YtrA OS=Bacillus subtilis (strain 168) OX=224308 GN=ytrA PE=2 SV=1 && PF00392:Bacterial regulatory proteins, gntR family	GntR
BSU_misc_RNA_32	3	17	4.55147448	23.06232856	3.191085633	16.00338713	-2.284853965	0.014485426	0.085877883	ssrSA	NC_000964.3	2095909	2096111	-	203	protein_coding	--&&-- && -	-
BSU_10009	1	6	1.604078679	8.605979223	1.067259409	5.644991938	-2.282784078	0.150691151	0.400643626	yhzF	NC_000964.3	1074381	1074572	+	192	protein_coding	membrane protein of unknown function&&sp|C0H3Y3|YHZF_BACSU Uncharacterized membrane protein YhzF OS=Bacillus subtilis (strain 168) OX=224308 GN=yhzF PE=4 SV=1 && -	-
BSU_misc_RNA_14	1	6	2.825533087	15.15915606	1.067259409	5.644991938	-2.282784078	0.150691151	0.400643626	tswA	NC_000964.3	1242262	1242370	+	109	protein_coding	--&&-- && -	-
BSU_22280	1	6	1.251963847	6.716861833	1.067259409	5.644991938	-2.282784078	0.150691151	0.400643626	yppD	NC_000964.3	2339226	2339471	-	246	protein_coding	putative sporulation protein&&sp|P50832|YPPD_BACSU Uncharacterized protein YppD OS=Bacillus subtilis (strain 168) OX=224308 GN=yppD PE=4 SV=1 && PF17522:Family of unknown function (DUF5446)	-
BSU_26390	1	6	0.738568601	3.962465254	1.067259409	5.644991938	-2.282784078	0.150691151	0.400643626	sigKc	NC_000964.3	2701338	2701754	+	417	protein_coding	--&&sp|P12254|RPSK_BACSU RNA polymerase sigma-K factor OS=Bacillus subtilis (strain 168) OX=224308 GN=sigK PE=1 SV=2 && PF04545:Sigma-70, region 4	Sigma70_r4
BSU_28070	1	6	0.412293315	2.211978596	1.067259409	5.644991938	-2.282784078	0.150691151	0.400643626	comC	NC_000964.3	2864426	2865172	-	747	protein_coding	membrane prepilin peptidase&&sp|P15378|LEP4_BACSU Prepilin leader peptidase/N-methyltransferase OS=Bacillus subtilis (strain 168) OX=224308 GN=comC PE=2 SV=2 && PF01478:Type IV leader peptidase family|PF06750:Bacterial Peptidase A24 N-terminal domain	-
BSU_33700	1	6	0.452251258	2.426355376	1.067259409	5.644991938	-2.282784078	0.150691151	0.400643626	opuBD	NC_000964.3	3459806	3460486	-	681	protein_coding	choline ABC transporter (permease)&&sp|P39775|OPUBD_BACSU Choline transport system permease protein OpuBD OS=Bacillus subtilis (strain 168) OX=224308 GN=opuBD PE=2 SV=3 && PF00528:Binding-protein-dependent transport system inner membrane component	BPD_transp_1
BSU_39380	194	1062	62.23825276	304.6516645	206.02282	1000.045413	-2.278539295	2.50E-07	1.05E-05	hutG	NC_000964.3	4046503	4047462	+	960	protein_coding	formiminoglutamate hydrolase&&sp|P42068|HUTG_BACSU Formimidoylglutamase OS=Bacillus subtilis (strain 168) OX=224308 GN=hutG PE=1 SV=1 && PF00491:Arginase family	-
BSU_21870	134	732	24.60926432	120.2065935	142.3060233	689.2953194	-2.275184921	3.89E-07	1.56E-05	ilvD	NC_000964.3	2300762	2302438	-	1677	protein_coding	dihydroxy-acid dehydratase&&sp|P51785|ILVD_BACSU Dihydroxy-acid dehydratase OS=Bacillus subtilis (strain 168) OX=224308 GN=ilvD PE=1 SV=4 && PF00920:Dehydratase family	ILVD_EDD
BSU_12940	8	44	2.558530479	12.58278167	8.500760064	41.42842734	-2.269312514	0.000812684	0.009593423	dppC	NC_000964.3	1362174	1363136	+	963	protein_coding	dipeptide ABC transporter (permease)&&sp|P26904|DPPC_BACSU Dipeptide transport system permease protein DppC OS=Bacillus subtilis (strain 168) OX=224308 GN=dppC PE=2 SV=2 && PF00528:Binding-protein-dependent transport system inner membrane component|PF12911:N-terminal TM domain of oligopeptide transport permease C	BPD_transp_1
Novel00327	6	33	6.098675375	29.99311571	6.376878832	31.07008272	-2.263811658	0.003128224	0.026944046	-	NC_000964.3	4043925	4044227	-	303	-	PF01175:Urocanase Rossmann-like domain	Urocanase
BSU_tRNA_69	4	22	15.99912241	78.68323861	4.253009942	20.71173234	-2.252905094	0.006072876	0.045077524	trnB-Ile2	NC_000964.3	3172155	3172231	-	77	protein_coding	tRNA-Ile&&-- && -	-
BSU_39970	4	22	1.018968094	5.011256719	4.253009942	20.71173234	-2.252905094	0.006072876	0.045077524	yxaH	NC_000964.3	4104929	4106137	-	1209	protein_coding	integral inner membrane protein involved in response to flavonoids&&sp|P42107|YXAH_BACSU Uncharacterized protein YxaH OS=Bacillus subtilis (strain 168) OX=224308 GN=yxaH PE=4 SV=2 && PF04235:Protein of unknown function (DUF418)	-
BSU_12970	7	38	2.245710151	10.90090702	7.438818498	35.77842165	-2.248157167	0.001728327	0.017264363	ldcA	NC_000964.3	1365888	1366847	+	960	protein_coding	muropeptide L%2CD-carboxypeptidase&&sp|O34851|LDC_BACSU Probable murein peptide carboxypeptidase OS=Bacillus subtilis (strain 168) OX=224308 GN=ykfA PE=2 SV=2 && PF17676:LD-carboxypeptidase C-terminal domain|PF02016:LD-carboxypeptidase N-terminal domain	-
Novel00228	85	455	23.10552873	110.594049	90.27063808	428.453573	-2.245336605	9.87E-07	3.52E-05	-	NC_000964.3	2954527	2955659	+	1133	-	PF03788:LrgA family|PF04172:LrgB-like family	-
BSU_04070	31	166	12.3352407	59.06325793	32.92551661	156.311818	-2.243114083	7.46E-06	0.000224106	pxpI	NC_000964.3	459049	459822	+	774	protein_coding	putative D-5-oxoproline epimerase&&sp|P42966|YCSI_BACSU Putative hydro-lyase YcsI OS=Bacillus subtilis (strain 168) OX=224308 GN=ycsI PE=3 SV=4 && PF07286:Protein of unknown function (DUF1445)	-
BSU_09460	17	91	3.745145071	17.92604542	18.05826492	85.68678911	-2.239071624	4.93E-05	0.001051054	bcaP	NC_000964.3	1023350	1024747	+	1398	protein_coding	branched-chain amino acid transporter or methylthioribose-degradation metabolite exporter&&sp|O07576|YHDG_BACSU Uncharacterized amino acid permease YhdG OS=Bacillus subtilis (strain 168) OX=224308 GN=yhdG PE=2 SV=1 && PF13520:Amino acid permease	-
BSU_33140	55	293	13.34836159	63.58523341	58.41223775	275.903525	-2.237548294	2.35E-06	8.00E-05	yvqJ	NC_000964.3	3399092	3400360	-	1269	protein_coding	putative efflux protein&&sp|O32203|YVQJ_BACSU Uncharacterized MFS-type transporter YvqJ OS=Bacillus subtilis (strain 168) OX=224308 GN=yvqJ PE=3 SV=1 && PF07690:Major Facilitator Superfamily	MFS_1
BSU_29530	184	975	56.21913848	266.3755474	195.4033539	918.1203887	-2.231549141	4.63E-07	1.79E-05	sppA	NC_000964.3	3020040	3021047	-	1008	protein_coding	signal peptide peptidase&&sp|O34525|SPPA_BACSU Putative signal peptide peptidase SppA OS=Bacillus subtilis (strain 168) OX=224308 GN=sppA PE=1 SV=1 && PF01343:Peptidase family S49	Peptidase_S49
BSU_33250	9	48	6.744155616	32.1624917	9.562702928	45.19509736	-2.226879496	0.000785983	0.009343788	rsiO	NC_000964.3	3411684	3412094	+	411	protein_coding	acid stress-sensitive anti sigma factor&&sp|O34686|YVRL_BACSU Membrane-bound negative regulator YvrL OS=Bacillus subtilis (strain 168) OX=224308 GN=yvrL PE=1 SV=1 && PF14184:Regulatory protein YrvL	-
BSU_09230	2	11	1.4561849	7.161476801	2.129174172	10.35336446	-2.220924514	0.062338843	0.232877922	yhcV	NC_000964.3	997175	997597	+	423	protein_coding	putative CBS containing enzyme (sporulation-/ germination-related)&&sp|P54606|YHCV_BACSU CBS domain-containing protein YhcV OS=Bacillus subtilis (strain 168) OX=224308 GN=yhcV PE=4 SV=1 && PF00571:CBS domain	CBS
BSU_25600	2	11	0.749350624	3.685285507	2.129174172	10.35336446	-2.220924514	0.062338843	0.232877922	comER	NC_000964.3	2641214	2642035	+	822	protein_coding	putative pyrroline-5'-carboxylate reductase&&sp|P39696|COMER_BACSU ComE operon protein 4 OS=Bacillus subtilis (strain 168) OX=224308 GN=comER PE=3 SV=3 && PF03807:NADP oxidoreductase coenzyme F420-dependent|PF14748:Pyrroline-5-carboxylate reductase dimerisation	F420_oxidored
BSU_19580	31	160	6.403404628	29.55239009	32.92551661	150.6618159	-2.190045896	1.27E-05	0.000352695	yodF	NC_000964.3	2130377	2131867	+	1491	protein_coding	putative Na+/metabolite permease&&sp|O34745|YODF_BACSU Uncharacterized symporter YodF OS=Bacillus subtilis (strain 168) OX=224308 GN=yodF PE=2 SV=1 && PF00474:Sodium:solute symporter family	-
BSU_06320	5	26	1.763935318	8.201803796	5.314942064	24.47840624	-2.178912967	0.003904919	0.032061068	mneS	NC_000964.3	686962	687834	+	873	protein_coding	secondary Mn(II) exporter%2C promiscuous&&sp|P46348|MNES_BACSU Manganese efflux system protein MneS OS=Bacillus subtilis (strain 168) OX=224308 GN=mneS PE=2 SV=2 && PF01545:Cation efflux family|PF16916:Dimerisation domain of Zinc Transporter	-
BSU_12920	32	162	11.9460114	54.07684399	33.98746331	152.54515	-2.162319619	1.48E-05	0.000397637	dppA	NC_000964.3	1360401	1361225	+	825	protein_coding	D-alanyl-aminopeptidase&&sp|P26902|DPPA_BACSU D-aminopeptidase OS=Bacillus subtilis (strain 168) OX=224308 GN=dppA PE=1 SV=3 && PF04951:D-aminopeptidase	-
BSU_17140	25	126	6.169533382	27.80393288	26.5538366	118.645137	-2.154753144	3.68E-05	0.000826876	pksF	NC_000964.3	1788695	1789942	+	1248	protein_coding	decarboxylase converting malonyl-S-AcpK to acetyl-S-AcpK for bacillaene-related polyketide synthesis&&sp|P40804|PKSF_BACSU Polyketide biosynthesis malonyl-ACP decarboxylase PksF OS=Bacillus subtilis (strain 168) OX=224308 GN=pksF PE=1 SV=3 && PF02801:Beta-ketoacyl synthase, C-terminal domain|PF00109:Beta-ketoacyl synthase, N-terminal domain	ketoacyl-synt
Novel00238	8	40	7.332931106	32.78468276	8.500760064	37.66175699	-2.132242082	0.00202491	0.019378857	-	NC_000964.3	3019960	3020295	+	336	-	-	-
BSU_31550	17	84	3.415337775	15.08993617	18.05826492	79.09511914	-2.123769199	0.000135269	0.002356887	nupO	NC_000964.3	3241085	3242617	+	1533	protein_coding	guanosine ABC transporter (ATP-binding protein)&&sp|O05253|NUPO_BACSU Guanosine import ATP-binding protein NupO OS=Bacillus subtilis (strain 168) OX=224308 GN=nupO PE=1 SV=1 && PF00005:ABC transporter	ABC_tran
BSU_07060	5	25	0.837365705	3.743764752	5.314942064	23.53673791	-2.122622014	0.005286278	0.040557744	rhgX	NC_000964.3	772142	773980	+	1839	protein_coding	rhamnogalacturonan exolyase&&sp|O31527|YESX_BACSU Rhamnogalacturonan exolyase YesX OS=Bacillus subtilis (strain 168) OX=224308 GN=yesX PE=1 SV=1 && PF18370:Rhamnogalacturonan I lyases beta-sheet domain	-
Novel00070	5	25	5.83301338	26.07872492	5.314942064	23.53673791	-2.122622014	0.005286278	0.040557744	-	NC_000964.3	1152811	1153074	-	264	-	PF01557:Fumarylacetoacetate (FAA) hydrolase family	FAA_hydrolase
Novel00077	3	15	2.510731846	11.22519029	3.191085633	14.12004765	-2.105768672	0.030348148	0.14223747	-	NC_000964.3	1269720	1270087	+	368	-	PF02368:Bacterial Ig-like domain (group 2)	-
Novel00300	3	15	5.922752047	26.47993607	3.191085633	14.12004765	-2.105768672	0.030348148	0.14223747	-	NC_000964.3	3813294	3813449	+	156	-	PF00441:Acyl-CoA dehydrogenase, C-terminal domain	-
BSU_36550	25	121	9.037062983	39.11074126	26.5538366	113.9368017	-2.096399083	6.32E-05	0.001288232	spoIIQ	NC_000964.3	3759702	3760553	-	852	protein_coding	forespore protein required for alternative engulfment&&sp|P71044|SP2Q_BACSU Stage II sporulation protein Q OS=Bacillus subtilis (strain 168) OX=224308 GN=spoIIQ PE=1 SV=1 && PF01551:Peptidase family M23	Peptidase_M23
BSU_02400	7	34	1.525747873	6.626543096	7.438818498	32.01175058	-2.088282153	0.004613369	0.036623489	ybgF	NC_000964.3	260123	261535	-	1413	protein_coding	putative aminoacid permease&&sp|O31462|YBGF_BACSU Uncharacterized amino acid permease YbgF OS=Bacillus subtilis (strain 168) OX=224308 GN=ybgF PE=3 SV=1 && PF00324:Amino acid permease	AA_permease
Novel00308	2	10	0.850782062	3.803747723	2.129174172	9.411692288	-2.085137128	0.062338843	0.232877922	-	NC_000964.3	3846833	3847556	-	724	-	PF04073:Aminoacyl-tRNA editing domain|PF11131:Rap-phr extracellular signalling	-
BSU_35600	6	29	1.272657465	5.500240165	6.376878832	27.3034108	-2.078194127	0.00898543	0.06013861	tuaB	NC_000964.3	3656752	3658203	-	1452	protein_coding	putative exporter involved in biosynthesis of teichuronic acid&&sp|O32273|TUAB_BACSU Teichuronic acid biosynthesis protein TuaB OS=Bacillus subtilis (strain 168) OX=224308 GN=tuaB PE=2 SV=1 && PF14667:Polysaccharide biosynthesis C-terminal domain|PF01943:Polysaccharide biosynthesis protein	-
BSU_36290	10	48	3.589546695	15.40650826	10.62464671	45.19509736	-2.076736785	0.00140429	0.014688303	ywpJ	NC_000964.3	3738343	3739200	-	858	protein_coding	phosphatase of unidentified specificity (possibly promiscuous)&&sp|P94592|YWPJ_BACSU Phosphatase YwpJ OS=Bacillus subtilis (strain 168) OX=224308 GN=ywpJ PE=1 SV=2 && PF08282:haloacid dehalogenase-like hydrolase	Hydrolase_3
BSU_40580	676	3213	475.3346574	2020.165205	717.8810767	3025.571022	-2.07521219	1.42E-06	4.96E-05	yybN	NC_000964.3	4173114	4173551	+	438	protein_coding	hypothetical protein&&sp|P37490|YYBN_BACSU Uncharacterized protein YybN OS=Bacillus subtilis (strain 168) OX=224308 GN=yybN PE=4 SV=1 && PF10916:Protein of unknown function (DUF2712)	-
BSU_02090	13	62	4.979826348	21.23664525	13.81048139	58.3784405	-2.070433436	0.000480429	0.006431545	ybxI	NC_000964.3	228549	229352	-	804	protein_coding	exported beta-lactamase&&sp|P54427|YBXI_BACSU Probable beta-lactamase YbxI OS=Bacillus subtilis (strain 168) OX=224308 GN=ybxI PE=1 SV=2 && PF00905:Penicillin binding protein transpeptidase domain	-
BSU_38450	8	38	4.774931883	20.28075724	8.500760064	35.77842165	-2.058492178	0.003217043	0.027501504	tyrZR	NC_000964.3	3946394	3946909	+	516	protein_coding	transcriptional regulator controlling expression of tyrZ&&sp|P25150|YWAE_BACSU Uncharacterized HTH-type transcriptional regulator YwaE OS=Bacillus subtilis (strain 168) OX=224308 GN=ywaE PE=4 SV=1 && PF01047:MarR family	MarR
BSU_40160	17	80	6.898172345	29.02675469	18.05826492	75.3284505	-2.053493475	0.000210407	0.003394029	liaK	NC_000964.3	4125742	4126500	-	759	protein_coding	membrane metalloprotease acting on modified factor LiaD&&sp|Q45594|YYDH_BACSU Putative peptide zinc metalloprotease protein YydH OS=Bacillus subtilis (strain 168) OX=224308 GN=yydH PE=2 SV=2 && -	-
BSU_21546	7	33	18.4263397	77.67447914	7.438818498	31.07008272	-2.045383137	0.005911861	0.044169634	bsrG	NC_000964.3	2273594	2273710	+	117	protein_coding	phage toxin%3B type I toxin-antitoxin system&&sp|L8EAY0|BSRG_BACSU Small toxic protein BsrG OS=Bacillus subtilis (strain 168) OX=224308 GN=bsrG PE=1 SV=1 && -	-
BSU_03070	54	250	10.80642479	44.73543456	57.35029105	235.4118452	-2.035103147	1.79E-05	0.000473188	mdr	NC_000964.3	332441	333979	-	1539	protein_coding	multidrug-efflux transporter&&sp|P96712|BMR3_BACSU Multidrug resistance protein 3 OS=Bacillus subtilis (strain 168) OX=224308 GN=bmr3 PE=1 SV=1 && PF07690:Major Facilitator Superfamily	MFS_1
BSU_31570	9	42	2.887341623	12.04837091	9.562702928	39.54509221	-2.034801677	0.002322339	0.021373951	nupQ	NC_000964.3	3243657	3244616	+	960	protein_coding	permease of ABC guanosine transporter&&sp|O05255|NUPQ_BACSU Guanosine ABC transporter permease protein NupQ OS=Bacillus subtilis (strain 168) OX=224308 GN=nupQ PE=1 SV=1 && PF02653:Branched-chain amino acid transport system / permease component	BPD_transp_2
BSU_08920	1	5	0.32904178	1.47110756	1.067259409	4.703311333	-2.025970652	0.245787509	0.533273389	yhbB	NC_000964.3	969162	970097	+	936	protein_coding	hypothetical protein&&sp|O31589|YHBB_BACSU Uncharacterized protein YhbB OS=Bacillus subtilis (strain 168) OX=224308 GN=yhbB PE=4 SV=3 && PF12671:Putative amidase domain	-
BSU_14720	1	5	1.140678172	5.09983954	1.067259409	4.703311333	-2.025970652	0.245787509	0.533273389	ylaB	NC_000964.3	1543816	1544085	+	270	protein_coding	hypothetical protein&&sp|O07626|YLAB_BACSU Uncharacterized protein YlaB OS=Bacillus subtilis (strain 168) OX=224308 GN=ylaB PE=4 SV=1 && -	-
BSU_16870	1	5	0.422473397	1.888829459	1.067259409	4.703311333	-2.025970652	0.245787509	0.533273389	efpI	NC_000964.3	1759655	1760383	+	729	protein_coding	EF-P-5 aminopentanone reductase (EF-P repair enzyme)%2C NADPH-dependent&&sp|O31767|YMFI_BACSU Uncharacterized oxidoreductase YmfI OS=Bacillus subtilis (strain 168) OX=224308 GN=ymfI PE=3 SV=2 && PF13561:Enoyl-(Acyl carrier protein) reductase	-
BSU_17699	1	5	0.862697777	3.857021501	1.067259409	4.703311333	-2.025970652	0.245787509	0.533273389	ynzK	NC_000964.3	1904393	1904749	-	357	protein_coding	putative membrane protein of unknown function (phage origin)&&sp|C0H417|YNZK_BACSU Uncharacterized membrane protein YnzK OS=Bacillus subtilis (strain 168) OX=224308 GN=ynzK PE=4 SV=1 && PF14037:YoqO-like protein	-
BSU_17830	1	5	0.570339086	2.54991977	1.067259409	4.703311333	-2.025970652	0.245787509	0.533273389	yndM	NC_000964.3	1916006	1916545	-	540	protein_coding	putative integral inner membrane protein&&sp|O31816|YNDM_BACSU Uncharacterized membrane protein YndM OS=Bacillus subtilis (strain 168) OX=224308 GN=yndM PE=4 SV=1 && PF10710:Protein of unknown function (DUF2512)	-
BSU_19980	1	5	0.900535399	4.02618911	1.067259409	4.703311333	-2.025970652	0.245787509	0.533273389	yosW	NC_000964.3	2157341	2157682	-	342	protein_coding	conserved hypothetical protein%3B phage SPbeta&&sp|O31872|YOSW_BACSU SPbeta prophage-derived uncharacterized membrane protein YosW OS=Bacillus subtilis (strain 168) OX=224308 GN=yosW PE=4 SV=1 && -	-
BSU_23402	1	5	0.877444748	3.922953492	1.067259409	4.703311333	-2.025970652	0.245787509	0.533273389	spoVAEB	NC_000964.3	2440423	2440773	-	351	protein_coding	spore germinant protein&&sp|C0H450|S5AEB_BACSU Stage V sporulation protein AEB OS=Bacillus subtilis (strain 168) OX=224308 GN=spoVAEB PE=4 SV=1 && PF03862:SpoVAC/SpoVAEB sporulation membrane protein	-
Novel00155	1	5	1.051136882	4.699510839	1.067259409	4.703311333	-2.025970652	0.245787509	0.533273389	-	NC_000964.3	2270001	2270293	+	293	-	-	-
BSU_16980	152	698	179.3618091	736.4871722	161.4210624	657.278643	-2.024892385	4.98E-06	0.000156841	spoVS	NC_000964.3	1769935	1770195	+	261	protein_coding	regulator required for dehydratation of the spore core and assembly of the coat (stage V sporulation)&&sp|P45693|SP5S_BACSU Stage V sporulation protein S OS=Bacillus subtilis (strain 168) OX=224308 GN=spoVS PE=1 SV=1 && PF04232:Stage V sporulation protein S (SpoVS)	-
BSU_14350	94	431	25.52946385	104.6681353	99.82815795	405.853566	-2.022174089	8.17E-06	0.000240721	skiX	NC_000964.3	1504282	1505415	+	1134	protein_coding	subunit of efflux permease exporting the starvation-induced killing protein&&sp|O31710|YKNX_BACSU Putative efflux system component YknX OS=Bacillus subtilis (strain 168) OX=224308 GN=yknX PE=1 SV=1 && PF16576:Barrel-sandwich domain of CusB or HlyD membrane-fusion	-
BSU_01960	34	156	7.7912393	31.96506569	36.11135673	146.8951479	-2.020764836	4.62E-05	0.001013191	skfF	NC_000964.3	217697	219040	+	1344	protein_coding	sporulation killing factor biosynthesis and export%3B ABC transporter (permease)&&sp|O31428|SKFF_BACSU Putative bacteriocin-SkfA transport system permease protein SkfF OS=Bacillus subtilis (strain 168) OX=224308 GN=skfF PE=1 SV=2 && -	-
BSU_32150	34	156	20.17615726	82.77658629	36.11135673	146.8951479	-2.020764836	4.62E-05	0.001013191	paiA	NC_000964.3	3304743	3305261	-	519	protein_coding	polyamine N-acetyltransferase&&sp|P21340|PAIA_BACSU Spermidine/spermine N(1)-acetyltransferase OS=Bacillus subtilis (strain 168) OX=224308 GN=paiA PE=1 SV=3 && PF00583:Acetyltransferase (GNAT) family	Acetyltransf_1
BSU_33110	68	311	23.98952032	98.10619156	72.21754473	292.8535305	-2.01800941	1.48E-05	0.000397637	liaG	NC_000964.3	3396873	3397745	-	873	protein_coding	sensor of antibiotic stress on the cell wall&&sp|O32200|LIAG_BACSU Protein LiaG OS=Bacillus subtilis (strain 168) OX=224308 GN=liaG PE=2 SV=2 && PF13349:Putative adhesin	-
BSU_10760	43	196	37.09600442	151.1952428	45.66887721	184.561828	-2.012060939	3.28E-05	0.00076011	yisL	NC_000964.3	1153265	1153621	+	357	protein_coding	putative integral membrane protein&&sp|O06725|YISL_BACSU UPF0344 protein YisL OS=Bacillus subtilis (strain 168) OX=224308 GN=yisL PE=3 SV=1 && PF07457:Protein of unknown function (DUF1516)	-
BSU_26640	23	105	6.824288486	27.857505	24.42994341	98.87012857	-2.011729328	0.000169365	0.002842466	yrdP	NC_000964.3	2722767	2723804	-	1038	protein_coding	putative oxidoreductase&&sp|O07085|CZCO_BACSU Uncharacterized oxidoreductase CzcO OS=Bacillus subtilis (strain 168) OX=224308 GN=czcO PE=1 SV=1 && PF13738:Pyridine nucleotide-disulphide oxidoreductase	-
BSU_17260	3	14	0.695221459	2.901037391	3.191085633	13.17837747	-2.007135045	0.043991311	0.184408019	aprX	NC_000964.3	1861384	1862712	-	1329	protein_coding	alkaline serine protease&&sp|O31788|APRX_BACSU Serine protease AprX OS=Bacillus subtilis (strain 168) OX=224308 GN=aprX PE=1 SV=1 && PF00082:Subtilase family	Peptidase_S8
BSU_misc_RNA_74	3	14	2.406118019	10.04030909	3.191085633	13.17837747	-2.007135045	0.043991311	0.184408019	asrE	NC_000964.3	2069732	2070115	-	384	protein_coding	--&&sp|A0A2K4Z9J5|BSRE_BACSU Small toxic protein BsrE OS=Bacillus subtilis (strain 168) OX=224308 GN=bsrE PE=1 SV=1 && PF16935:Putative Holin-like Toxin (Hol-Tox)	-
BSU_26360	3	14	5.499698329	22.94927793	3.191085633	13.17837747	-2.007135045	0.043991311	0.184408019	yqaD	NC_000964.3	2699510	2699677	-	168	protein_coding	conserved phage protein of unknown function%3B skin element&&-- && -	-
BSU_08029	41	186	47.29328601	191.8456492	43.54498377	175.1451581	-2.005083294	3.86E-05	0.000864493	yfzA	NC_000964.3	875428	875694	+	267	protein_coding	hypothetical protein&&sp|C0H3X6|YFZA_BACSU Uncharacterized membrane protein YfzA OS=Bacillus subtilis (strain 168) OX=224308 GN=yfzA PE=4 SV=1 && PF14118:YfzA-like protein	-
BSU_17240	24	108	20.70474665	83.31166441	25.49188999	101.6951298	-1.991225815	0.000170467	0.002850481	ymzB	NC_000964.3	1860014	1860370	-	357	protein_coding	conserved protein of unknown function involved in ethanol resistance&&sp|O31786|YMZB_BACSU Uncharacterized protein YmzB OS=Bacillus subtilis (strain 168) OX=224308 GN=ymzB PE=4 SV=3 && -	-
BSU_40620	34	152	15.93824295	63.71306384	36.11135673	143.1284798	-1.98332235	6.57E-05	0.001321086	yybJ	NC_000964.3	4175869	4176525	+	657	protein_coding	putative ATP-binding cassette subunit of transporter&&sp|P37494|YYBJ_BACSU Uncharacterized ABC transporter ATP-binding protein YybJ OS=Bacillus subtilis (strain 168) OX=224308 GN=yybJ PE=3 SV=1 && PF00005:ABC transporter	ABC_tran
BSU_19050	23	102	9.757040562	38.69134461	24.42994341	96.0451273	-1.96996263	0.000242101	0.003784907	yobQ	NC_000964.3	2079611	2080336	-	726	protein_coding	putative transcriptional regulator (AraC/XylS family)&&sp|O34901|YOBQ_BACSU Uncharacterized HTH-type transcriptional regulator YobQ OS=Bacillus subtilis (strain 168) OX=224308 GN=yobQ PE=4 SV=1 && PF12833:Helix-turn-helix domain|PF07883:Cupin domain	Cupin_2
BSU_11400	957	4221	323.1796413	1274.590818	1016.288067	3974.771307	-1.96743977	4.15E-06	0.000132356	appC	NC_000964.3	1216210	1217121	+	912	protein_coding	oligopeptide ABC transporter (permease)&&sp|P42063|APPC_BACSU Oligopeptide transport system permease protein AppC OS=Bacillus subtilis (strain 168) OX=224308 GN=appC PE=3 SV=1 && PF00528:Binding-protein-dependent transport system inner membrane component|PF12911:N-terminal TM domain of oligopeptide transport permease C	BPD_transp_1
BSU_24790	143	631	69.24777393	273.2263089	151.8635429	594.1869572	-1.967320473	9.05E-06	0.000261461	yqgX	NC_000964.3	2564923	2565558	-	636	protein_coding	putative metal-binding hydrolase&&sp|P54501|YQGX_BACSU Probable metallo-hydrolase YqgX OS=Bacillus subtilis (strain 168) OX=224308 GN=yqgX PE=3 SV=1 && PF00753:Metallo-beta-lactamase superfamily	Lactamase_B
BSU_30250	9	40	3.079831064	12.2396149	9.562702928	37.66175699	-1.96463919	0.003605466	0.029979874	ytaP	NC_000964.3	3095665	3096564	-	900	protein_coding	putative hydrolase&&sp|O34973|YTAP_BACSU Putative hydrolase YtaP OS=Bacillus subtilis (strain 168) OX=224308 GN=ytaP PE=3 SV=1 && PF01738:Dienelactone hydrolase family	-
BSU_30170	14	62	5.007855389	19.83073494	14.87242698	58.3784405	-1.964441564	0.000784949	0.009343788	ytcP	NC_000964.3	3087321	3088181	-	861	protein_coding	putative ABC transporter (permease)&&sp|P53561|YTCP_BACSU Polygalacturonan/rhamnogalacturonan transport system permease protein YtcP OS=Bacillus subtilis (strain 168) OX=224308 GN=ytcP PE=1 SV=2 && PF00528:Binding-protein-dependent transport system inner membrane component	BPD_transp_1
BSU_24810	71	311	69.41841447	271.8943023	75.40338476	292.8535305	-1.955830284	2.44E-05	0.000602231	yqgV	NC_000964.3	2565920	2566234	-	315	protein_coding	hypothetical protein&&sp|P54499|YQGV_BACSU UPF0045 protein YqgV OS=Bacillus subtilis (strain 168) OX=224308 GN=yqgV PE=3 SV=2 && PF01910:Thiamine-binding protein	-
BSU_02670	7	31	1.497140101	5.928563465	7.438818498	29.18674686	-1.955557515	0.009730816	0.063458819	lmrB	NC_000964.3	288653	290092	-	1440	protein_coding	flavonoid efflux transporter%3B drug-export protein&&sp|O35018|LMRB_BACSU Lincomycin resistance protein LmrB OS=Bacillus subtilis (strain 168) OX=224308 GN=lmrB PE=3 SV=1 && PF07690:Major Facilitator Superfamily	MFS_1
BSU_19350	7	31	2.231761641	8.837610134	7.438818498	29.18674686	-1.955557515	0.009730816	0.063458819	yocS	NC_000964.3	2106490	2107455	+	966	protein_coding	putative sodium-dependent symporter&&sp|O34524|YOCS_BACSU Uncharacterized sodium-dependent transporter YocS OS=Bacillus subtilis (strain 168) OX=224308 GN=yocS PE=3 SV=1 && PF01758:Sodium Bile acid symporter family	-
BSU_01950	38	166	16.25466395	63.49300227	40.3591436	156.311818	-1.950386707	7.86E-05	0.001520445	skfE	NC_000964.3	216913	217632	+	720	protein_coding	sporulation killing factor biosynthesis and export%3B ABC transporter (binding protein)&&sp|O31427|SKFE_BACSU SkfA peptide export ATP-binding protein SkfE OS=Bacillus subtilis (strain 168) OX=224308 GN=skfE PE=1 SV=1 && PF00005:ABC transporter	ABC_tran
BSU_12672	19	83	39.01119348	152.3832054	20.18215748	78.15345199	-1.947096686	0.000371711	0.005269754	xkzB	NC_000964.3	1334815	1334964	+	150	protein_coding	phage PBSX%3B conserved hypothetical protein&&sp|C0H3Z8|XKZB_BACSU Uncharacterized protein XkzB OS=Bacillus subtilis (strain 168) OX=224308 GN=xkzB PE=4 SV=1 && -	-
BSU_04800	146	635	40.61927149	157.9706394	155.0493827	597.953625	-1.946506267	1.10E-05	0.000311624	ydcL	NC_000964.3	529505	530611	-	1107	protein_coding	ICEBs1 mobile element: integrase&&sp|P96629|INT_BACSU ICEBs1 integrase OS=Bacillus subtilis (strain 168) OX=224308 GN=int PE=3 SV=1 && PF14659:Phage integrase, N-terminal SAM-like domain|PF00589:Phage integrase family	Phage_integrase
BSU_11390	963	4178	311.8693286	1209.868558	1022.659747	3934.279628	-1.943652129	5.32E-06	0.000165259	appB	NC_000964.3	1215243	1216193	+	951	protein_coding	oligopeptide ABC transporter (permease)&&sp|P42062|APPB_BACSU Oligopeptide transport system permease protein AppB OS=Bacillus subtilis (strain 168) OX=224308 GN=appB PE=3 SV=2 && PF00528:Binding-protein-dependent transport system inner membrane component	BPD_transp_1
BSU_05710	2	9	0.487700881	1.962408564	2.129174172	8.470019275	-1.935228768	0.094716843	0.3017323	spoL	NC_000964.3	616672	617934	+	1263	protein_coding	spore cortex lytic enzyme&&sp|O05495|YDHD_BACSU Putative sporulation-specific glycosylase YdhD OS=Bacillus subtilis (strain 168) OX=224308 GN=ydhD PE=1 SV=2 && PF01476:LysM domain|PF00704:Glycosyl hydrolases family 18	LysM
BSU_tRNA_41	2	9	8.212882839	33.04696022	2.129174172	8.470019275	-1.935228768	0.094716843	0.3017323	glyTB	NC_000964.3	952701	952775	+	75	protein_coding	tRNA-Gly&&-- && -	-
BSU_24580	2	9	0.367960701	1.480598576	2.129174172	8.470019275	-1.935228768	0.094716843	0.3017323	yqhH	NC_000964.3	2549775	2551448	+	1674	protein_coding	putative RNA polymerase-associated helicase protein&&sp|P54509|YQHH_BACSU Uncharacterized ATP-dependent helicase YqhH OS=Bacillus subtilis (strain 168) OX=224308 GN=yqhH PE=3 SV=1 && PF00176:SNF2 family N-terminal domain|PF00271:Helicase conserved C-terminal domain	SNF2_N
BSU_30200	2	9	0.611077592	2.458851207	2.129174172	8.470019275	-1.935228768	0.094716843	0.3017323	bioB	NC_000964.3	3090482	3091489	-	1008	protein_coding	biotin synthase&&sp|P53557|BIOB_BACSU Biotin synthase OS=Bacillus subtilis (strain 168) OX=224308 GN=bioB PE=3 SV=1 && PF04055:Radical SAM superfamily|PF06968:Biotin and Thiamin Synthesis associated domain	Radical_SAM
BSU_17340	67	288	92.94985645	357.2644348	71.15559805	271.1951902	-1.928549218	2.94E-05	0.000698638	hfq	NC_000964.3	1867373	1867594	+	222	protein_coding	Hfq RNA chaperone&&sp|O31796|HFQ_BACSU RNA-binding protein Hfq OS=Bacillus subtilis (strain 168) OX=224308 GN=hfq PE=1 SV=1 && PF17209:Hfq protein	-
BSU_17130	6	26	7.421279673	28.75572174	6.376878832	24.47840624	-1.921409787	0.015305394	0.089005251	acpK	NC_000964.3	1788469	1788717	+	249	protein_coding	acyl-carrier protein involved in bacillaene synthesis&&sp|Q7PC63|ACPK_BACSU Polyketide biosynthesis acyl-carrier-protein AcpK OS=Bacillus subtilis (strain 168) OX=224308 GN=acpK PE=1 SV=1 && PF00550:Phosphopantetheine attachment site	PP-binding
BSU_12540	14	60	12.28422647	47.07544191	14.87242698	56.4951059	-1.917238402	0.001106608	0.012202094	xkdD	NC_000964.3	1323802	1324152	+	351	protein_coding	phage PBSX%3B conserved hypothetical protein&&sp|P39783|XKDD_BACSU Phage-like element PBSX protein XkdD OS=Bacillus subtilis (strain 168) OX=224308 GN=xkdD PE=4 SV=2 && -	-
BSU_03350	3	13	1.579400546	6.119807448	3.191085633	12.23670694	-1.901259963	0.063764678	0.23531589	yciB	NC_000964.3	365170	365754	+	585	protein_coding	putative Zn(2+)-dependent division lipoprotein (schizosome)&&sp|C0SP99|YCIB_BACSU Putative L,D-transpeptidase YciB OS=Bacillus subtilis (strain 168) OX=224308 GN=yciB PE=2 SV=1 && PF03734:L,D-transpeptidase catalytic domain	-
BSU_12400	3	13	1.207776888	4.679852754	3.191085633	12.23670694	-1.901259963	0.063764678	0.23531589	yjnA	NC_000964.3	1312851	1313615	-	765	protein_coding	putative permease&&sp|O34578|YJNA_BACSU Probable membrane transporter protein YjnA OS=Bacillus subtilis (strain 168) OX=224308 GN=yjnA PE=3 SV=1 && PF01925:Sulfite exporter TauE/SafE	-
BSU_30330	3	13	2.749849165	10.6550219	3.191085633	12.23670694	-1.901259963	0.063764678	0.23531589	ytvB	NC_000964.3	3105470	3105805	-	336	protein_coding	putative conserved membrane protein&&sp|O34881|YTVB_BACSU Uncharacterized protein YtvB OS=Bacillus subtilis (strain 168) OX=224308 GN=ytvB PE=4 SV=1 && PF14074:Protein of unknown function (DUF4257)	-
BSU_08380	57	240	13.99923211	52.70647563	60.53613115	225.9951754	-1.898403656	5.81E-05	0.001204921	yfiS	NC_000964.3	912547	913800	-	1254	protein_coding	putative efflux transporter&&sp|O31561|YFIS_BACSU Uncharacterized MFS-type transporter YfiS OS=Bacillus subtilis (strain 168) OX=224308 GN=yfiS PE=3 SV=1 && PF07690:Major Facilitator Superfamily	MFS_1
BSU_01830	4	17	0.811549688	3.084092686	4.253009942	16.00338713	-1.883474434	0.032292239	0.149355693	ndhF	NC_000964.3	205409	206926	+	1518	protein_coding	putative NADH dehydrogenase%3B prophage 1 region&&sp|P39755|NDHF_BACSU Probable NADH-quinone oxidoreductase subunit 5 OS=Bacillus subtilis (strain 168) OX=224308 GN=ndhF PE=3 SV=2 && PF00662:NADH-Ubiquinone oxidoreductase (complex I), chain 5 N-terminus|PF00361:Proton-conducting membrane transporter	-
BSU_38320	4	17	3.183287922	12.09729379	4.253009942	16.00338713	-1.883474434	0.032292239	0.149355693	cidA	NC_000964.3	3933209	3933595	+	387	protein_coding	metabolic regulator of murein hydrolases&&sp|P39591|CIDA_BACSU Holin-like protein CidA OS=Bacillus subtilis (strain 168) OX=224308 GN=cidA PE=3 SV=1 && PF03788:LrgA family	-
BSU_02040	362	1506	129.9415904	483.3791967	384.4298481	1418.145539	-1.882896509	1.29E-05	0.000353988	ybdN	NC_000964.3	224075	224932	-	858	protein_coding	putative phage protein%3B prophage region 1&&sp|O31436|YBDN_BACSU Uncharacterized protein YbdN OS=Bacillus subtilis (strain 168) OX=224308 GN=ybdN PE=3 SV=1 && -	-
BSU_22790	2109	8739	2328.087353	8625.967304	2239.650533	8229.222583	-1.877428208	9.91E-06	0.000284452	hbs	NC_000964.3	2385543	2385821	-	279	protein_coding	non-specific DNA-binding protein HBsu&&sp|P08821|DBH1_BACSU DNA-binding protein HU 1 OS=Bacillus subtilis (strain 168) OX=224308 GN=hupA PE=1 SV=2 && PF00216:Bacterial DNA-binding protein	-
BSU_12320	5	21	1.518654371	5.703370846	5.314942064	19.7700636	-1.872531319	0.018003167	0.101337184	yjmC	NC_000964.3	1303423	1304436	+	1014	protein_coding	putative oxidoreductase&&sp|O34736|YJMC_BACSU Uncharacterized oxidoreductase YjmC OS=Bacillus subtilis (strain 168) OX=224308 GN=yjmC PE=2 SV=1 && PF02615:Malate/L-lactate dehydrogenase	-
BSU_24820	195	805	56.55057039	208.7476693	207.0847666	758.037007	-1.871460683	1.89E-05	0.000490737	yqgU	NC_000964.3	2566237	2567298	-	1062	protein_coding	putative lipoprotein&&sp|P54498|YQGU_BACSU Uncharacterized lipoprotein YqgU OS=Bacillus subtilis (strain 168) OX=224308 GN=yqgU PE=3 SV=2 && -	-
BSU_34370	6	25	2.621132821	9.765650183	6.376878832	23.53673791	-1.865118834	0.019987884	0.109013967	epsA	NC_000964.3	3529151	3529855	-	705	protein_coding	modulator of protein tyrosine kinase EpsB involved in biofilm matrix formation&&sp|P71050|YVEK_BACSU Uncharacterized protein YveK OS=Bacillus subtilis (strain 168) OX=224308 GN=yveK PE=3 SV=1 && PF02706:Chain length determinant protein	-
BSU_05010	25	103	6.547259916	24.12015946	26.5538366	96.9867944	-1.864312136	0.000425695	0.0058533	rapI	NC_000964.3	547306	548481	+	1176	protein_coding	ICEBs1 mobile element: response regulator aspartate phosphatase&&sp|P96649|RAPI_BACSU Response regulator aspartate phosphatase I OS=Bacillus subtilis (strain 168) OX=224308 GN=rapI PE=1 SV=1 && PF13424:Tetratricopeptide repeat|PF18801:response regulator aspartate phosphatase H, N terminal	-
BSU_04990	30	123	24.2506383	88.9058641	31.86356991	115.8201358	-1.85811551	0.000260932	0.004010617	yddJ	NC_000964.3	545595	545975	+	381	protein_coding	ICEBs1 mobile element: putative lipoprotein of unknown function&&sp|P96647|YDDJ_BACSU Uncharacterized protein YddJ OS=Bacillus subtilis (strain 168) OX=224308 GN=yddJ PE=3 SV=1 && PF14729:Domain of unknown function with cystatin-like fold (DUF4467)	-
BSU_10500	29	118	5.954340058	21.66411836	30.80162322	111.1118005	-1.84702537	0.000322744	0.004752659	yhjG	NC_000964.3	1122862	1124361	+	1500	protein_coding	putative aromatic compound monooxygenase/hydroxylase&&sp|O07561|YHJG_BACSU Uncharacterized aromatic compound monooxygenase YhjG OS=Bacillus subtilis (strain 168) OX=224308 GN=yhjG PE=3 SV=1 && PF01494:FAD binding domain	FAD_binding_3
BSU_04060	67	272	16.98343056	61.65139355	71.15559805	256.1285186	-1.846126084	6.28E-05	0.001284584	pxpG	NC_000964.3	457811	459025	+	1215	protein_coding	5-oxoproline transporter&&sp|P42964|YCSG_BACSU Uncharacterized membrane protein YcsG OS=Bacillus subtilis (strain 168) OX=224308 GN=ycsG PE=3 SV=4 && PF01566:Natural resistance-associated macrophage protein	-
BSU_09130	39	158	8.628837034	31.25849925	41.42109033	148.7784819	-1.84182561	0.000192795	0.003173808	tcyP	NC_000964.3	986986	988377	+	1392	protein_coding	(sodium)-cystine symporter&&sp|P54596|TCYP_BACSU L-cystine uptake protein TcyP OS=Bacillus subtilis (strain 168) OX=224308 GN=tcyP PE=1 SV=1 && PF00375:Sodium:dicarboxylate symporter family	SDF
BSU_22570	69	277	47.54101643	170.6563755	73.27949141	260.8368535	-1.83003067	8.32E-05	0.001582686	ypiF	NC_000964.3	2365235	2365681	-	447	protein_coding	hypothetical protein&&sp|P54391|YPIF_BACSU Uncharacterized protein YpiF OS=Bacillus subtilis (strain 168) OX=224308 GN=ypiF PE=4 SV=1 && PF10673:Protein of unknown function (DUF2487)	-
BSU_00490	750	2995	785.6711899	2805.432139	796.465124	2820.287627	-1.82400893	1.93E-05	0.000497324	spoVG	NC_000964.3	55866	56159	+	294	protein_coding	regulator required for spore cortex synthesis (stage V sporulation)&&sp|P28015|SP5G_BACSU Putative septation protein SpoVG OS=Bacillus subtilis (strain 168) OX=224308 GN=spoVG PE=1 SV=1 && PF04026:SpoVG	-
BSU_31020	29	116	17.01240017	60.84837119	30.80162322	109.2284664	-1.822391215	0.000357944	0.005122308	nfeDB	NC_000964.3	3182015	3182539	-	525	protein_coding	putative membrane integrity integral membrane protein&&sp|O32077|YUAF_BACSU Uncharacterized membrane protein YuaF OS=Bacillus subtilis (strain 168) OX=224308 GN=yuaF PE=1 SV=1 && -	-
BSU_19060	20	80	8.279115765	29.61197152	21.24410389	75.3284505	-1.820514405	0.000727725	0.008883721	yobR	NC_000964.3	2080351	2081094	-	744	protein_coding	putative acetyltransferase&&sp|O34376|YOBR_BACSU Uncharacterized N-acetyltransferase YobR OS=Bacillus subtilis (strain 168) OX=224308 GN=yobR PE=3 SV=1 && PF00583:Acetyltransferase (GNAT) family	Acetyltransf_1
BSU_14370	78	311	20.11949942	71.7309089	82.83701145	292.8535305	-1.820389108	7.10E-05	0.001409095	skiZ	NC_000964.3	1506105	1507298	+	1194	protein_coding	permease subunit exporting Sporulation-Delaying Protein&&sp|O31712|YKNZ_BACSU Uncharacterized ABC transporter permease YknZ OS=Bacillus subtilis (strain 168) OX=224308 GN=yknZ PE=1 SV=1 && PF02687:FtsX-like permease family|PF12704:MacB-like periplasmic core domain	-
BSU_06200	18	72	7.246661328	25.91918448	19.12021116	67.79511298	-1.819843522	0.001055289	0.011894804	ydjH	NC_000964.3	673019	673783	+	765	protein_coding	conserved hypothetical protein%3B prophage region 3&&sp|O35004|YDJH_BACSU UPF0603 protein YdjH OS=Bacillus subtilis (strain 168) OX=224308 GN=ydjH PE=3 SV=1 && PF04536:TPM domain	-
BSU_22680	9	36	1.790599456	6.404449655	9.562702928	33.89508619	-1.813165254	0.008764824	0.059276182	trpE	NC_000964.3	2375869	2377416	-	1548	protein_coding	anthranilate synthase&&sp|P03963|TRPE_BACSU Anthranilate synthase component 1 OS=Bacillus subtilis (strain 168) OX=224308 GN=trpE PE=3 SV=2 && PF04715:Anthranilate synthase component I, N terminal region|PF00425:chorismate binding enzyme	-
BSU_04960	8	32	1.00648074	3.599886734	8.500760064	30.12841482	-1.811504318	0.013149317	0.08003551	conG	NC_000964.3	541578	544025	+	2448	protein_coding	ICEBs1 mobile element: VirB6 subunit of the conjugation machinery&&sp|P96644|YDDG_BACSU Uncharacterized membrane protein YddG OS=Bacillus subtilis (strain 168) OX=224308 GN=yddG PE=3 SV=1 && -	-
BSU_19640	7	28	6.844069032	24.47922979	7.438818498	26.36174268	-1.809373865	0.016051556	0.092286342	yodL	NC_000964.3	2136538	2136852	-	315	protein_coding	shape determination factor&&sp|O30472|YODL_BACSU Uncharacterized protein YodL OS=Bacillus subtilis (strain 168) OX=224308 GN=yodL PE=4 SV=3 && -	-
BSU_40150	109	431	53.28596604	188.4026436	115.7573576	405.853566	-1.808826489	5.53E-05	0.001152752	liaL	NC_000964.3	4124963	4125592	-	630	protein_coding	ABC transporter for regulatory peptide LiaD* (ATP-binding protein)&&sp|Q45593|YYDI_BACSU Probable peptide export ATP-binding protein YydI OS=Bacillus subtilis (strain 168) OX=224308 GN=yydI PE=2 SV=1 && PF00005:ABC transporter	ABC_tran
BSU_34310	5	20	1.394851026	4.988973463	5.314942064	18.82839473	-1.802594216	0.024510598	0.124047541	epsG	NC_000964.3	3522170	3523273	-	1104	protein_coding	biofilm extracellular matrix formation chain-length determining factor&&sp|P71056|EPSG_BACSU Transmembrane protein EpsG OS=Bacillus subtilis (strain 168) OX=224308 GN=epsG PE=2 SV=1 && PF14897:EpsG family	-
BSU_32140	68	266	33.5622616	117.3943833	72.21754473	250.4785168	-1.792625014	0.000117577	0.002104851	paiB	NC_000964.3	3304096	3304719	-	624	protein_coding	transcriptional regulator (regulates paiA expression)&&sp|P21341|PAIB_BACSU Protease synthase and sporulation protein PAI 2 OS=Bacillus subtilis (strain 168) OX=224308 GN=paiB PE=1 SV=3 && PF04299:Putative FMN-binding domain	FMN_bind_2
BSU_06410	3	12	4.666410704	16.69038395	3.191085633	11.29503596	-1.786995274	0.092326209	0.297437645	yebG	NC_000964.3	698092	698289	+	198	protein_coding	hypothetical protein&&sp|O34700|YEBG_BACSU Uncharacterized protein YebG OS=Bacillus subtilis (strain 168) OX=224308 GN=yebG PE=4 SV=1 && PF14044:NETI protein	-
BSU_18030	3	12	3.666465553	13.1138731	3.191085633	11.29503596	-1.786995274	0.092326209	0.297437645	sspT	NC_000964.3	1930447	1930698	+	252	protein_coding	small acid-soluble spore protein (thioredoxin-like protein)&&sp|Q45060|TLP_BACSU Small, acid-soluble spore protein Tlp OS=Bacillus subtilis (strain 168) OX=224308 GN=tlp PE=1 SV=3 && -	-
BSU_misc_RNA_92	3	12	6.647117405	23.77479152	3.191085633	11.29503596	-1.786995274	0.092326209	0.297437645	asrH	NC_000964.3	2678876	2679014	-	139	protein_coding	--&&-- && -	-
BSU_29290	3	12	0.738568601	2.641643503	3.191085633	11.29503596	-1.786995274	0.092326209	0.297437645	sndA	NC_000964.3	2999717	3000967	-	1251	protein_coding	S-alkyl-N-acetyl-metabolite deacetylase&&sp|O34980|YTNL_BACSU Uncharacterized hydrolase YtnL OS=Bacillus subtilis (strain 168) OX=224308 GN=ytnL PE=3 SV=1 && PF07687:Peptidase dimerisation domain|PF01546:Peptidase family M20/M25/M40	Peptidase_M20
BSU_30190	3	12	0.777735117	2.781730658	3.191085633	11.29503596	-1.786995274	0.092326209	0.297437645	bioI	NC_000964.3	3089226	3090413	-	1188	protein_coding	cytochrome P450 for pimelic acid formation for biotin biosynthesis&&sp|P53554|BIOI_BACSU Biotin biosynthesis cytochrome P450 OS=Bacillus subtilis (strain 168) OX=224308 GN=bioI PE=1 SV=1 && PF00067:Cytochrome P450	p450
BSU_30210	3	12	1.32751339	4.748126468	3.191085633	11.29503596	-1.786995274	0.092326209	0.297437645	bioD	NC_000964.3	3091492	3092187	-	696	protein_coding	dethiobiotin synthetase&&sp|P53558|BIOD_BACSU ATP-dependent dethiobiotin synthetase BioD OS=Bacillus subtilis (strain 168) OX=224308 GN=bioD PE=3 SV=1 && PF13500:AAA domain	-
BSU_30466	3	12	6.695284923	23.94707262	3.191085633	11.29503596	-1.786995274	0.092326209	0.297437645	BSU_30466	NC_000964.3	3119273	3119410	-	138	protein_coding	hypothetical protein&&-- && -	-
BSU_39460	3	12	0.690545082	2.469877445	3.191085633	11.29503596	-1.786995274	0.092326209	0.297437645	yxeQ	NC_000964.3	4055536	4056873	-	1338	protein_coding	putative catabolic enzyme&&sp|P54956|YXEQ_BACSU Uncharacterized protein YxeQ OS=Bacillus subtilis (strain 168) OX=224308 GN=yxeQ PE=3 SV=2 && PF03972:MmgE/PrpD family	-
BSU_17930	19	74	8.265083365	28.78384011	20.18215748	69.67844739	-1.781790262	0.001161167	0.012742135	ccdA	NC_000964.3	1923234	1923941	+	708	protein_coding	cytochrome c-type biogenesis protein CcdA%3B thiol-disulfide oxido-reductase&&sp|P45706|CCDA_BACSU Cytochrome c-type biogenesis protein CcdA OS=Bacillus subtilis (strain 168) OX=224308 GN=ccdA PE=3 SV=1 && PF02683:Cytochrome C biogenesis protein transmembrane region	-
BSU_18910	115	442	31.73661043	109.0707618	122.1290374	416.2119025	-1.767949281	7.25E-05	0.001419635	rapK	NC_000964.3	2062150	2063265	+	1116	protein_coding	response regulator aspartate phosphatase&&sp|O34930|RAPK_BACSU Response regulator aspartate phosphatase K OS=Bacillus subtilis (strain 168) OX=224308 GN=rapK PE=3 SV=1 && PF13424:Tetratricopeptide repeat|PF18801:response regulator aspartate phosphatase H, N terminal	-
BSU_02530	2	8	3.802260573	13.59957211	2.129174172	7.528345163	-1.767917912	0.143685221	0.391362193	rtpA	NC_000964.3	277160	277321	+	162	protein_coding	anti-TRAP regulator&&sp|O31466|RTPA_BACSU Tryptophan RNA-binding attenuator protein inhibitory protein OS=Bacillus subtilis (strain 168) OX=224308 GN=rtpA PE=1 SV=1 && PF15777:Tryptophan RNA-binding attenuator protein inhibitory protein	-
BSU_04750	2	8	2.095123173	7.493641773	2.129174172	7.528345163	-1.767917912	0.143685221	0.391362193	ydcF	NC_000964.3	524492	524785	+	294	protein_coding	hypothetical protein&&sp|P96623|YDCF_BACSU Uncharacterized protein YdcF OS=Bacillus subtilis (strain 168) OX=224308 GN=ydcF PE=4 SV=1 && -	-
BSU_11290	2	8	1.103882102	3.948262869	2.129174172	7.528345163	-1.767917912	0.143685221	0.391362193	yjaV	NC_000964.3	1205981	1206538	+	558	protein_coding	putative NAD(P) binding enzyme&&sp|O34959|YJAV_BACSU Uncharacterized protein YjaV OS=Bacillus subtilis (strain 168) OX=224308 GN=yjaV PE=4 SV=2 && -	-
BSU_33239	2	8	1.817009478	6.498910564	2.129174172	7.528345163	-1.767917912	0.143685221	0.391362193	yvrJ	NC_000964.3	3410007	3410345	+	339	protein_coding	factor involved in oxalate decarboxylase expression&&sp|C0H3R5|YVRJ_BACSU Uncharacterized protein YvrJ OS=Bacillus subtilis (strain 168) OX=224308 GN=yvrJ PE=2 SV=1 && PF12841:YvrJ protein family	-
Novel00067	8	31	7.100475077	24.60268412	8.500760064	29.18674686	-1.765892525	0.016654638	0.095633233	-	NC_000964.3	1083297	1083643	+	347	-	PF03992:Antibiotic biosynthesis monooxygenase	ABM
BSU_30430	38	146	11.96662377	41.11158991	40.3591436	137.4784777	-1.765329451	0.000375746	0.005285509	ytrD	NC_000964.3	3115989	3116966	-	978	protein_coding	ABC transporter%2C permease component involved in resistance to cell wall inhibitors&&sp|O34953|YTRD_BACSU Probable ABC transporter permease YtrD OS=Bacillus subtilis (strain 168) OX=224308 GN=ytrD PE=2 SV=1 && -	-
BSU_33240	666	2551	177.1301804	606.6695129	707.2616108	2402.187502	-1.763866851	3.57E-05	0.000811409	oxdC	NC_000964.3	3410466	3411623	+	1158	protein_coding	oxalate decarboxylase&&sp|O34714|OXDC_BACSU Oxalate decarboxylase OxdC OS=Bacillus subtilis (strain 168) OX=224308 GN=oxdC PE=1 SV=1 && PF00190:Cupin	-
BSU_05810	37	142	36.52363762	125.3383641	39.29719688	133.7118096	-1.763642822	0.000415034	0.005758759	gmuB	NC_000964.3	626622	626933	+	312	protein_coding	oligo-alpha-mannoside phosphotransferase system enzyme IIB&&sp|O05505|PTEB_BACSU PTS system oligo-beta-mannoside-specific EIIB component OS=Bacillus subtilis (strain 168) OX=224308 GN=gmuB PE=1 SV=1 && PF02302:PTS system, Lactose/Cellobiose specific IIB subunit	PTS_IIB
BSU_13070	12	46	6.999616056	23.99242693	12.74853608	43.31176239	-1.755269582	0.004688294	0.037091962	ykkA	NC_000964.3	1375260	1375787	+	528	protein_coding	hypothetical protein&&sp|P49854|YKKA_BACSU Uncharacterized protein YkkA OS=Bacillus subtilis (strain 168) OX=224308 GN=ykkA PE=4 SV=1 && PF12867:DinB superfamily	-
BSU_38050	85	323	18.88785285	64.17850018	90.27063808	304.1535341	-1.751175861	0.00012512	0.002205297	sacP	NC_000964.3	3903646	3905031	-	1386	protein_coding	phosphotransferase system (PTS) sucrose-specific enzyme IIBC component&&sp|P05306|PTSBC_BACSU PTS system sucrose-specific EIIBC component OS=Bacillus subtilis (strain 168) OX=224308 GN=sacP PE=3 SV=3 && PF02378:Phosphotransferase system, EIIC|PF00367:phosphotransferase system, EIIB	-
BSU_14360	58	220	25.77636389	87.42582068	61.59807785	207.1618358	-1.74790533	0.000200114	0.003262572	skiY	NC_000964.3	1505416	1506108	+	693	protein_coding	subunit of efflux permease exporting the starvation-induced killing protein (ATP-binding protein)&&sp|O31711|YKNY_BACSU Uncharacterized ABC transporter ATP-binding protein YknY OS=Bacillus subtilis (strain 168) OX=224308 GN=yknY PE=1 SV=1 && PF00005:ABC transporter	ABC_tran
BSU_32530	6	23	1.491443615	5.11218782	6.376878832	21.65340097	-1.745485857	0.034088382	0.154753306	pucF	NC_000964.3	3342433	3343671	-	1239	protein_coding	allantoate amidohydrolase&&sp|O32149|ALLC_BACSU Allantoate amidohydrolase OS=Bacillus subtilis (strain 168) OX=224308 GN=pucF PE=2 SV=1 && PF01546:Peptidase family M20/M25/M40	Peptidase_M20
BSU_12510	36	136	32.41927436	109.5123438	38.23525016	128.0618074	-1.740819391	0.000548778	0.007076754	xre	NC_000964.3	1321329	1321670	-	342	protein_coding	phage PBSX transcriptional regulator&&sp|P23789|XRE_BACSU HTH-type transcriptional regulator Xre OS=Bacillus subtilis (strain 168) OX=224308 GN=xre PE=1 SV=1 && PF01381:Helix-turn-helix	HTH_3
BSU_13440	5	19	1.579400546	5.366600377	5.314942064	17.88672571	-1.729093297	0.033376343	0.153437067	ykoY	NC_000964.3	1410654	1411628	+	975	protein_coding	putative manganese-related ion transporter&&sp|O34997|YKOY_BACSU Uncharacterized membrane protein YkoY OS=Bacillus subtilis (strain 168) OX=224308 GN=ykoY PE=3 SV=1 && PF03741:Integral membrane protein TerC family	-
BSU_01680	61	228	13.73316483	45.89855586	64.78391793	214.6951716	-1.726792269	0.000222962	0.003546416	murP	NC_000964.3	189790	191157	-	1368	protein_coding	N-acetylmuramic acid PTS permease-MurP subunit&&sp|Q797S1|PTXBC_BACSU Putative PTS system EIIBC component YbbF OS=Bacillus subtilis (strain 168) OX=224308 GN=ybbF PE=3 SV=2 && PF02378:Phosphotransferase system, EIIC|PF00367:phosphotransferase system, EIIB	-
BSU_14240	407	1517	217.6200075	725.2928045	432.2174447	1428.503876	-1.724407564	5.90E-05	0.001212526	rok	NC_000964.3	1493787	1494362	+	576	protein_coding	repressor of comK&&sp|O34857|ROK_BACSU Repressor Rok OS=Bacillus subtilis (strain 168) OX=224308 GN=rok PE=1 SV=1 && -	-
BSU_12360	8	30	1.941579867	6.510433455	8.500760064	28.24507886	-1.718791473	0.021096335	0.113433178	exuT	NC_000964.3	1307446	1308714	+	1269	protein_coding	hexuronate transporter&&sp|O34456|EXUT_BACSU Hexuronate transporter OS=Bacillus subtilis (strain 168) OX=224308 GN=exuT PE=2 SV=1 && PF07690:Major Facilitator Superfamily	MFS_1
BSU_10410	84	312	110.5580382	367.1884469	89.20869142	293.7951974	-1.718258388	0.00017548	0.002923595	yhzC	NC_000964.3	1116583	1116816	-	234	protein_coding	hypothetical protein&&sp|O31594|YHZC_BACSU Uncharacterized protein YhzC OS=Bacillus subtilis (strain 168) OX=224308 GN=yhzC PE=4 SV=1 && PF08858:IDEAL domain	-
BSU_00430	1	4	0.352787064	1.261815969	1.067259409	3.761626239	-1.713324015	0.39881613	0.686758067	prtG	NC_000964.3	51680	52552	+	873	protein_coding	sporulation-specific protease&&sp|P37548|YABG_BACSU Sporulation-specific protease YabG OS=Bacillus subtilis (strain 168) OX=224308 GN=yabG PE=2 SV=1 && PF05582:YabG peptidase U57	-
BSU_05529	1	4	1.333260201	4.768681128	1.067259409	3.761626239	-1.713324015	0.39881613	0.686758067	ydzR	NC_000964.3	599875	600105	-	231	protein_coding	conserved hypothetical protein%2C sporulation-related&&sp|C0H3W2|YDZR_BACSU Spore germination protein-like protein YdzR OS=Bacillus subtilis (strain 168) OX=224308 GN=ydzR PE=3 SV=1 && PF10676:Spore germination protein gerPA/gerPF	-
BSU_07790	1	4	0.199729641	0.71437441	1.067259409	3.761626239	-1.713324015	0.39881613	0.686758067	yfkQ	NC_000964.3	848633	850174	-	1542	protein_coding	putative spore germination protein&&sp|O34486|YFKQ_BACSU Uncharacterized membrane protein YfkQ OS=Bacillus subtilis (strain 168) OX=224308 GN=yfkQ PE=3 SV=1 && PF03323:Bacillus/Clostridium GerA spore germination protein	-
BSU_08800	1	4	0.227126185	0.81236382	1.067259409	3.761626239	-1.713324015	0.39881613	0.686758067	ygaK	NC_000964.3	957705	959060	-	1356	protein_coding	putative FAD-dependent oxido-reductase&&sp|Q796Y5|YGAK_BACSU Uncharacterized FAD-linked oxidoreductase YgaK OS=Bacillus subtilis (strain 168) OX=224308 GN=ygaK PE=3 SV=4 && PF08031:Berberine and berberine like|PF01565:FAD binding domain	FAD_binding_4
BSU_11055	1	4	0.331164631	1.184478861	1.067259409	3.761626239	-1.713324015	0.39881613	0.686758067	yitO	NC_000964.3	1183029	1183958	-	930	protein_coding	putative integral inner membrane protein with HTTM domain&&sp|O06750|YITO_BACSU Uncharacterized protein YitO OS=Bacillus subtilis (strain 168) OX=224308 GN=yitO PE=4 SV=2 && -	-
BSU_12200	1	4	1.103882102	3.948262869	1.067259409	3.761626239	-1.713324015	0.39881613	0.686758067	yjiA	NC_000964.3	1290675	1290953	-	279	protein_coding	hypothetical protein&&sp|O34679|YJIA_BACSU Uncharacterized protein YjiA OS=Bacillus subtilis (strain 168) OX=224308 GN=yjiA PE=3 SV=1 && -	-
BSU_misc_RNA_27	1	4	2.610026326	9.335299497	1.067259409	3.761626239	-1.713324015	0.39881613	0.686758067	pyaB	NC_000964.3	1618853	1618970	+	118	protein_coding	--&&-- && -	-
BSU_17770	1	4	0.253484038	0.90663814	1.067259409	3.761626239	-1.713324015	0.39881613	0.686758067	yndF	NC_000964.3	1910167	1911381	+	1215	protein_coding	putative spore germination lipoprotein&&sp|O31810|YNDF_BACSU Spore germination protein YndF OS=Bacillus subtilis (strain 168) OX=224308 GN=yndF PE=3 SV=1 && PF05504:Spore germination B3/ GerAC like, C-terminal	-
BSU_20640	1	4	1.193732971	4.269633103	1.067259409	3.761626239	-1.713324015	0.39881613	0.686758067	yoqG	NC_000964.3	2198848	2199105	-	258	protein_coding	conserved hypothetical protein%3B phage SPbeta&&sp|O35030|YOQG_BACSU SPbeta prophage-derived uncharacterized protein YoqG OS=Bacillus subtilis (strain 168) OX=224308 GN=yoqG PE=4 SV=1 && -	-
BSU_25900	1	4	0.376047749	1.345012626	1.067259409	3.761626239	-1.713324015	0.39881613	0.686758067	cwlA	NC_000964.3	2664573	2665391	-	819	protein_coding	N-acetylmuramoyl-L-alanine amidase%3B skin element&&sp|P24808|CWLA_BACSU N-acetylmuramoyl-L-alanine amidase CwlA OS=Bacillus subtilis (strain 168) OX=224308 GN=cwlA PE=1 SV=1 && PF01471:Putative peptidoglycan binding domain|PF01510:N-acetylmuramoyl-L-alanine amidase	PG_binding_1
BSU_26075	1	4	0.219830911	0.786270764	1.067259409	3.761626239	-1.713324015	0.39881613	0.686758067	yqbK	NC_000964.3	2679588	2680988	-	1401	protein_coding	putative phage tail sheath protein%3B skin element&&sp|P45927|YQBK_BACSU Uncharacterized protein YqbK OS=Bacillus subtilis (strain 168) OX=224308 GN=yqbK PE=3 SV=3 && PF04984:Phage tail sheath protein subtilisin-like domain|PF17481:Phage tail sheath protein beta-sandwich domain|PF17482:Phage tail sheath C-terminal domain	-
BSU_29350	1	4	0.435004388	1.555883249	1.067259409	3.761626239	-1.713324015	0.39881613	0.686758067	tcyM	NC_000964.3	3005122	3005829	-	708	protein_coding	sulfur-containing amino acid ABC transporter (permease)&&sp|O34931|TCYM_BACSU L-cystine transport system permease protein TcyM OS=Bacillus subtilis (strain 168) OX=224308 GN=tcyM PE=1 SV=1 && PF00528:Binding-protein-dependent transport system inner membrane component	BPD_transp_1
BSU_29370	1	4	0.378823009	1.354938918	1.067259409	3.761626239	-1.713324015	0.39881613	0.686758067	tcyK	NC_000964.3	3006600	3007412	-	813	protein_coding	sulfur-containing amino acid ABC transporter binding lipoprotein&&sp|O34852|TCYK_BACSU L-cystine-binding protein TcyK OS=Bacillus subtilis (strain 168) OX=224308 GN=tcyK PE=1 SV=1 && PF00497:Bacterial extracellular solute-binding proteins, family 3	-
BSU_34399	1	4	1.604078679	5.737319482	1.067259409	3.761626239	-1.713324015	0.39881613	0.686758067	BSU_34399	NC_000964.3	3532107	3532298	+	192	protein_coding	hypothetical protein&&-- && -	-
sRNA00019	1	4	5.70339086	20.39935816	1.067259409	3.761626239	-1.713324015	0.39881613	0.686758067	-	NC_000964.3	1906494	1906547	+	54	-	-	-
BSU_39120	26	96	6.969156456	23.00919771	27.61578323	90.3951247	-1.70658532	0.001158467	0.012742135	yxiM	NC_000964.3	4017508	4018656	-	1149	protein_coding	esterase (lipoprotein)&&sp|P42304|YXIM_BACSU Uncharacterized esterase YxiM OS=Bacillus subtilis (strain 168) OX=224308 GN=yxiM PE=1 SV=2 && PF13472:GDSL-like Lipase/Acylhydrolase family	-
BSU_30970	4	15	1.077806147	3.614059516	4.253009942	14.12004765	-1.704389142	0.063234279	0.234495924	glgC	NC_000964.3	3168624	3169766	-	1143	protein_coding	glucose-1-phosphate adenylyltransferase (ADP-glucose pyrophosphorylase) subunit alpha&&sp|P39122|GLGC_BACSU Glucose-1-phosphate adenylyltransferase OS=Bacillus subtilis (strain 168) OX=224308 GN=glgC PE=2 SV=1 && PF00483:Nucleotidyl transferase	-
BSU_33570	4	15	3.422034516	11.47463896	4.253009942	14.12004765	-1.704389142	0.063234279	0.234495924	yvaE	NC_000964.3	3448693	3449052	-	360	protein_coding	putative metabolite-efflux transporter&&sp|O32227|YVAE_BACSU Uncharacterized membrane protein YvaE OS=Bacillus subtilis (strain 168) OX=224308 GN=yvaE PE=3 SV=1 && PF00893:Small Multidrug Resistance protein	-
BSU_18320	463	1695	18.59626738	60.87484521	491.6864536	1596.120593	-1.698525482	7.15E-05	0.001412273	ppsC	NC_000964.3	1974881	1982548	-	7668	protein_coding	non-ribosomal plipastatin synthetase C involved in synthesis of plipastatin&&sp|P39847|PPSC_BACSU Plipastatin synthase subunit C OS=Bacillus subtilis (strain 168) OX=224308 GN=ppsC PE=1 SV=2 && PF13193:AMP-binding enzyme C-terminal domain|PF00668:Condensation domain|PF00550:Phosphopantetheine attachment site|PF00501:AMP-binding enzyme	AMP-binding
BSU_35770	45	165	10.42832189	34.19079782	47.79277065	155.370151	-1.698442812	0.000431076	0.005909498	tagC	NC_000964.3	3683438	3684766	+	1329	protein_coding	putative polyglycerol phosphate assembly and export protein (teichoic acid biosynthesis)&&sp|P27622|TAGC_BACSU Putative major teichoic acid biosynthesis protein C OS=Bacillus subtilis (strain 168) OX=224308 GN=tagC PE=4 SV=1 && -	-
BSU_02200	986	3602	138.0951992	451.0957659	1047.084518	3391.879466	-1.695597391	6.35E-05	0.001288232	ybfG	NC_000964.3	239644	241842	-	2199	protein_coding	putative pepdidoglycan binding protein&&sp|O31447|YBFG_BACSU Uncharacterized protein YbfG OS=Bacillus subtilis (strain 168) OX=224308 GN=ybfG PE=3 SV=1 && PF08924:Domain of unknown function (DUF1906)|PF01471:Putative peptidoglycan binding domain	PG_binding_1
BSU_18840	406	1478	194.7681327	634.0006127	431.1554981	1391.778865	-1.690384115	8.16E-05	0.001568228	xynA	NC_000964.3	2054599	2055240	-	642	protein_coding	secreted endo-1%2C4-beta-xylanase&&sp|P18429|XYNA_BACSU Endo-1,4-beta-xylanase A OS=Bacillus subtilis (strain 168) OX=224308 GN=xynA PE=1 SV=1 && PF00457:Glycosyl hydrolases family 11	-
BSU_33780	36	131	17.76825614	57.81452709	38.23525016	123.3534722	-1.686833147	0.000781642	0.009343788	sdpI	NC_000964.3	3466434	3467057	-	624	protein_coding	integral membrane immunity regulator of autophagy&&sp|O32241|SDPI_BACSU Immunity protein SdpI OS=Bacillus subtilis (strain 168) OX=224308 GN=sdpI PE=1 SV=1 && PF07853:Protein of unknown function (DUF1648)|PF13630:SdpI/YhfL protein family	-
BSU_06210	27	98	8.55508629	27.76579305	28.67772988	92.27845891	-1.682084699	0.001239941	0.013444963	ydjI	NC_000964.3	673814	674785	+	972	protein_coding	hypothetical protein&&sp|O34789|YDJI_BACSU Uncharacterized protein YdjI OS=Bacillus subtilis (strain 168) OX=224308 GN=ydjI PE=4 SV=1 && PF13421:SPFH domain-Band 7 family|PF13248:zinc-ribbon domain	-
BSU_09990	214	774	107.6934392	348.2890415	227.2617521	728.8453314	-1.680755438	0.000115016	0.00207528	scoC	NC_000964.3	1073106	1073717	-	612	protein_coding	transcriptional regulator of extracellular protease production%2C sporulation and bacilysin production (MarR family)&&sp|P11065|HPR_BACSU HTH-type transcriptional regulator Hpr OS=Bacillus subtilis (strain 168) OX=224308 GN=hpr PE=1 SV=1 && PF01047:MarR family	MarR
BSU_25700	34	123	14.30522626	46.27477353	36.11135673	115.8201358	-1.678205572	0.000778828	0.009343788	yqeF	NC_000964.3	2647920	2648651	-	732	protein_coding	putative lipoprotein%3B putative esterase&&sp|P54451|YQEF_BACSU Uncharacterized lipoprotein YqeF OS=Bacillus subtilis (strain 168) OX=224308 GN=yqeF PE=3 SV=1 && PF13472:GDSL-like Lipase/Acylhydrolase family	-
BSU_25020	5291	19090	2675.761275	8632.546121	5618.764564	17976.41717	-1.677760355	6.90E-05	0.001375737	sodA	NC_000964.3	2585434	2586042	-	609	protein_coding	superoxide dismutase (Mn[2+]-dependent)&&sp|P54375|SODM_BACSU Superoxide dismutase [Mn] OS=Bacillus subtilis (strain 168) OX=224308 GN=sodA PE=1 SV=5 && PF02777:Iron/manganese superoxide dismutases, C-terminal domain|PF00081:Iron/manganese superoxide dismutases, alpha-hairpin domain	-
BSU_09880	313	1128	125.5191567	404.4810235	332.3944651	1062.195432	-1.675738098	0.000100366	0.001847468	yhaR	NC_000964.3	1061491	1062258	+	768	protein_coding	putative dehydratase / isomerase&&sp|O07533|YHAR_BACSU Putative enoyl-CoA hydratase/isomerase YhaR OS=Bacillus subtilis (strain 168) OX=224308 GN=yhaR PE=3 SV=4 && PF00378:Enoyl-CoA hydratase/isomerase	ECH
BSU_19230	156	562	76.62737577	246.8419942	165.6688489	529.2119373	-1.674855608	0.000140213	0.002418891	azoJ	NC_000964.3	2096350	2096976	-	627	protein_coding	FMN-dependent NADH-azoreductase&&sp|O35022|AZOR1_BACSU FMN-dependent NADH:quinone oxidoreductase 1 OS=Bacillus subtilis (strain 168) OX=224308 GN=azoR1 PE=2 SV=1 && PF02525:Flavodoxin-like fold	Flavodoxin_2
BSU_03670	186	665	38.73215537	123.8236902	197.5272471	626.2036336	-1.664005691	0.000140418	0.002418891	dtpT	NC_000964.3	416235	417713	-	1479	protein_coding	di-tripeptide-proton ABC symporter&&sp|P94408|YCLF_BACSU Uncharacterized transporter YclF OS=Bacillus subtilis (strain 168) OX=224308 GN=yclF PE=3 SV=2 && PF00854:POT family	-
BSU_06700	3	11	1.062010712	3.48195941	3.191085633	10.35336446	-1.662896067	0.133361551	0.38289024	yerO	NC_000964.3	731954	732823	-	870	protein_coding	putative transcriptional regulator (TetR/AcrR family)&&sp|O31500|YERO_BACSU Uncharacterized HTH-type transcriptional regulator YerO OS=Bacillus subtilis (strain 168) OX=224308 GN=yerO PE=4 SV=1 && PF00440:Bacterial regulatory proteins, tetR family	TetR_N
BSU_07735	3	11	2.35101608	7.708154419	3.191085633	10.35336446	-1.662896067	0.133361551	0.38289024	yflB	NC_000964.3	844253	844645	+	393	protein_coding	hypothetical protein&&sp|O34887|YFLB_BACSU Uncharacterized protein YflB OS=Bacillus subtilis (strain 168) OX=224308 GN=yflB PE=4 SV=2 && PF09350:Domain of unknown function (DUF1992)	-
BSU_misc_RNA_59	3	11	4.463523282	14.63432216	3.191085633	10.35336446	-1.662896067	0.133361551	0.38289024	tboYB	NC_000964.3	3946910	3947116	+	207	protein_coding	--&&-- && -	-
BSU_37700	63	225	16.37378541	52.28949402	66.90781131	211.8701707	-1.661240084	0.000366417	0.005210878	bacE	NC_000964.3	3869487	3870671	-	1185	protein_coding	efflux protein for bacilysin excretion%2C self-protection against bacilysin&&sp|P39642|BACE_BACSU Putative bacilysin exporter BacE OS=Bacillus subtilis (strain 168) OX=224308 GN=bacE PE=1 SV=1 && PF07690:Major Facilitator Superfamily	MFS_1
BSU_40250	63	225	15.81331353	50.49963358	66.90781131	211.8701707	-1.661240084	0.000366417	0.005210878	yycR	NC_000964.3	4135798	4137024	-	1227	protein_coding	putative dehydrogenase&&sp|Q45604|YYCR_BACSU Uncharacterized zinc-type alcohol dehydrogenase-like protein YycR OS=Bacillus subtilis (strain 168) OX=224308 GN=yycR PE=3 SV=1 && PF00107:Zinc-binding dehydrogenase|PF08240:Alcohol dehydrogenase GroES-like domain	ADH_N
BSU_02340	77	274	19.04795116	60.60821352	81.77506478	258.0118526	-1.656320883	0.000308884	0.004578104	gltP	NC_000964.3	253518	254762	-	1245	protein_coding	proton/glutamate symport protein&&sp|P39817|GLTP_BACSU Proton/glutamate-aspartate symporter OS=Bacillus subtilis (strain 168) OX=224308 GN=gltP PE=1 SV=1 && PF00375:Sodium:dicarboxylate symporter family	SDF
BSU_12140	5	18	3.859437424	12.42366925	5.314942064	16.94505651	-1.651645762	0.045435959	0.188387969	yjgA	NC_000964.3	1284371	1284769	-	399	protein_coding	hypothetical protein&&sp|O35027|YJGA_BACSU Uncharacterized membrane protein YjgA OS=Bacillus subtilis (strain 168) OX=224308 GN=yjgA PE=4 SV=1 && PF10990:Protein of unknown function (DUF2809)	-
BSU_04080	44	156	18.74309362	59.42053704	46.73082393	146.8951479	-1.649925693	0.000690709	0.008498886	pxpB	NC_000964.3	459867	460589	+	723	protein_coding	L-5-oxoprolinase (ATP-dependent) subunit B&&sp|P60495|PXPB_BACSU 5-oxoprolinase subunit B OS=Bacillus subtilis (strain 168) OX=224308 GN=pxpB PE=1 SV=1 && PF02682:Carboxyltransferase domain, subdomain C and D	-
BSU_12330	7	25	2.113609554	6.749787626	7.438818498	23.53673791	-1.646690313	0.034035355	0.154753306	yjmD	NC_000964.3	1304442	1305461	+	1020	protein_coding	putative oxidoreductase&&sp|O35045|YJMD_BACSU Uncharacterized zinc-type alcohol dehydrogenase-like protein YjmD OS=Bacillus subtilis (strain 168) OX=224308 GN=yjmD PE=2 SV=1 && PF08240:Alcohol dehydrogenase GroES-like domain|PF00107:Zinc-binding dehydrogenase	ADH_N
BSU_38840	7	25	2.575724905	8.225547645	7.438818498	23.53673791	-1.646690313	0.034035355	0.154753306	gdnE	NC_000964.3	3987927	3988763	-	837	protein_coding	guanidinium exporter&&sp|P94357|YXKD_BACSU UPF0750 membrane protein YxkD OS=Bacillus subtilis (strain 168) OX=224308 GN=yxkD PE=3 SV=1 && PF02588:Uncharacterised 5xTM membrane BCR, YitT family COG1284|PF10035:Uncharacterized protein conserved in bacteria (DUF2179)	-
BSU_33790	9	32	10.15328922	32.28030302	9.562702928	30.12841482	-1.643901427	0.021443929	0.114454508	sdpR	NC_000964.3	3467054	3467326	-	273	protein_coding	transcriptional regulator of SdpC synthesis operon (ArsR family)&&sp|O32242|SDPR_BACSU Transcriptional repressor SdpR OS=Bacillus subtilis (strain 168) OX=224308 GN=sdpR PE=2 SV=1 && PF01022:Bacterial regulatory protein, arsR family	HTH_5
BSU_34330	9	32	3.311646306	10.52870099	9.562702928	30.12841482	-1.643901427	0.021443929	0.114454508	epsE	NC_000964.3	3524417	3525253	-	837	protein_coding	bifunctional flagellar clutch and glycosyltransferase acting during biofilm formation&&sp|P71054|EPSE_BACSU Putative glycosyltransferase EpsE OS=Bacillus subtilis (strain 168) OX=224308 GN=epsE PE=2 SV=2 && PF00535:Glycosyl transferase family 2	Glycos_transf_2
BSU_19170	99	349	31.17620403	98.27359506	105.1378912	328.6368752	-1.643140628	0.000253595	0.003924273	yocD	NC_000964.3	2088257	2089234	+	978	protein_coding	putative carboxypeptidase%3B aminoacid adenylate hydrolase (microcin resistance)&&sp|O35046|YOCD_BACSU Putative carboxypeptidase YocD OS=Bacillus subtilis (strain 168) OX=224308 GN=yocD PE=3 SV=1 && PF17676:LD-carboxypeptidase C-terminal domain|PF02016:LD-carboxypeptidase N-terminal domain	-
BSU_41050	34	120	29.83312142	94.15088381	36.11135673	112.9951346	-1.642620474	0.001034518	0.011718543	rnpA	NC_000964.3	4214753	4215103	-	351	protein_coding	protein component of ribonuclease P (RNase P) (substrate specificity)&&sp|P25814|RNPA_BACSU Ribonuclease P protein component OS=Bacillus subtilis (strain 168) OX=224308 GN=rnpA PE=1 SV=2 && PF00825:Ribonuclease P	-
BSU_12520	15	53	5.51941051	17.43816101	15.9343728	49.90343448	-1.639953097	0.005639186	0.042550224	xkdB	NC_000964.3	1322014	1322850	+	837	protein_coding	phage PBSX%3B conserved hypothetical protein&&sp|P39781|XKDB_BACSU Phage-like element PBSX protein XkdB OS=Bacillus subtilis (strain 168) OX=224308 GN=xkdB PE=4 SV=3 && -	-
BSU_01690	72	252	26.02674139	81.45377518	76.46533143	237.2951791	-1.632338503	0.000410308	0.005728002	murR	NC_000964.3	191183	192034	-	852	protein_coding	transcriptional regulator MurR-N-acetylmuramic acid&&sp|Q45581|YBBH_BACSU Uncharacterized HTH-type transcriptional regulator YbbH OS=Bacillus subtilis (strain 168) OX=224308 GN=ybbH PE=1 SV=3 && PF01418:Helix-turn-helix domain, rpiR family|PF01380:SIS domain	HTH_6
BSU_13340	351	1223	232.4775707	724.3088234	372.7484356	1151.653793	-1.627132509	0.000149547	0.002556853	ykoM	NC_000964.3	1398496	1398960	+	465	protein_coding	putative transcriptional regulator (MarR family)&&sp|O34949|YKOM_BACSU Uncharacterized HTH-type transcriptional regulator YkoM OS=Bacillus subtilis (strain 168) OX=224308 GN=ykoM PE=4 SV=1 && PF01047:MarR family	MarR
BSU_03210	2870	9973	571.002271	1774.210456	3047.791883	9391.239599	-1.623514518	0.000116663	0.002096725	putC	NC_000964.3	345479	347026	+	1548	protein_coding	1-pyrroline-5-carboxylate dehydrogenase&&sp|P94391|ROCA2_BACSU 1-pyrroline-5-carboxylate dehydrogenase 2 OS=Bacillus subtilis (strain 168) OX=224308 GN=putC PE=2 SV=2 && PF00171:Aldehyde dehydrogenase family	Aldedh
BSU_misc_RNA_13	8	28	11.45983652	35.86491807	8.500760064	26.36174268	-1.619708876	0.026720022	0.131017078	tboWA	NC_000964.3	1219164	1219378	-	215	protein_coding	--&&-- && -	-
BSU_12620	187	647	161.3244843	499.0985822	198.5891938	609.2536284	-1.61669428	0.000212762	0.003407931	xkdH	NC_000964.3	1330892	1331248	+	357	protein_coding	phage PBSX%3B conserved hypothetical protein&&sp|P54328|XKDH_BACSU Phage-like element PBSX protein XkdH OS=Bacillus subtilis (strain 168) OX=224308 GN=xkdH PE=1 SV=1 && PF12206:Domain of unknown function (DUF3599)	-
BSU_09900	85	294	20.77663813	64.2579782	90.27063808	276.845192	-1.615516205	0.000413356	0.00575296	yhaP	NC_000964.3	1063480	1064739	+	1260	protein_coding	Na+-dependent exporter (ABC permease)&&sp|O07523|YHAP_BACSU Uncharacterized protein YhaP OS=Bacillus subtilis (strain 168) OX=224308 GN=yhaP PE=1 SV=2 && PF12698:ABC-2 family transporter protein	-
BSU_12350	6	21	2.207764204	6.909460022	6.376878832	19.7700636	-1.615028139	0.033910222	0.154753306	uxuB	NC_000964.3	1306562	1307398	+	837	protein_coding	fructuronate reductase&&sp|O34896|UXUB_BACSU Uncharacterized oxidoreductase UxuB OS=Bacillus subtilis (strain 168) OX=224308 GN=uxuB PE=2 SV=1 && PF00106:short chain dehydrogenase	adh_short
BSU_33310	6	21	1.599912241	5.007115184	6.376878832	19.7700636	-1.615028139	0.033910222	0.154753306	fhuB	NC_000964.3	3417222	3418376	-	1155	protein_coding	ferrichrome ABC transporter (permease)&&sp|P49936|FHUB_BACSU Iron(3+)-hydroxamate import system permease protein FhuB OS=Bacillus subtilis (strain 168) OX=224308 GN=fhuB PE=3 SV=1 && PF01032:FecCD transport family	-
BSU_38000	6	21	2.905501004	9.093110123	6.376878832	19.7700636	-1.615028139	0.033910222	0.154753306	ywdD	NC_000964.3	3899853	3900488	-	636	protein_coding	putative integral inner membrane protein of unknown function&&sp|P39612|YWDD_BACSU Uncharacterized protein YwdD OS=Bacillus subtilis (strain 168) OX=224308 GN=ywdD PE=4 SV=2 && -	-
BSU_12640	154	532	107.5496562	332.2181186	163.5449556	500.9619286	-1.614332476	0.000248198	0.003866982	xkdJ	NC_000964.3	1331743	1332183	+	441	protein_coding	phage PBSX%3B conserved hypothetical protein&&sp|P54330|XKDJ_BACSU Phage-like element PBSX protein XkdJ OS=Bacillus subtilis (strain 168) OX=224308 GN=xkdJ PE=4 SV=1 && -	-
BSU_02650	203	701	96.48236205	297.9156264	215.5803394	660.1036439	-1.613950202	0.000212535	0.003407931	pcp	NC_000964.3	286773	287420	-	648	protein_coding	pyrrolidone-carboxylate (pyroglutamate) peptidase&&sp|P28618|PCP_BACSU Pyrrolidone-carboxylate peptidase OS=Bacillus subtilis (strain 168) OX=224308 GN=pcp PE=1 SV=1 && PF01470:Pyroglutamyl peptidase	-
Novel00302	22	76	7.388907679	22.82414555	23.36799686	71.56178178	-1.609902059	0.003479184	0.029209758	-	NC_000964.3	3814240	3815156	+	917	-	PF02754:Cysteine-rich domain|PF02771:Acyl-CoA dehydrogenase, N-terminal domain	-
BSU_11010	61	210	10.21586161	31.44762392	64.78391793	197.7451659	-1.608219595	0.000594775	0.007584214	samT	NC_000964.3	1178757	1180595	-	1839	protein_coding	bifunctional homocysteine S-methyltransferase using (R%2CS)AdoMet and methylenetetrahydrofolate reductase [NAD(P)H]&&sp|O06745|YITJ_BACSU Bifunctional homocysteine S-methyltransferase/5,10-methylenetetrahydrofolate reductase OS=Bacillus subtilis (strain 168) OX=224308 GN=yitJ PE=2 SV=1 && PF02574:Homocysteine S-methyltransferase|PF02219:Methylenetetrahydrofolate reductase	-
BSU_06250	20	69	16.55823153	51.08065087	21.24410389	64.97011131	-1.607491027	0.00340706	0.028749039	walM	NC_000964.3	679390	679761	+	372	protein_coding	protein involved in cell wall metabolism&&sp|P40775|YDJM_BACSU Uncharacterized protein YdjM OS=Bacillus subtilis (strain 168) OX=224308 GN=ydjM PE=2 SV=2 && PF03330:Lytic transglycolase	-
BSU_tRNA_61	4	14	15.99912241	50.07115184	4.253009942	13.17837747	-1.605755514	0.088331589	0.293902117	trnB-Met1	NC_000964.3	3172872	3172948	-	77	protein_coding	tRNA-Met&&-- && -	-
BSU_22810	148	508	62.01564592	190.338501	157.1732759	478.3619217	-1.605040286	0.000259272	0.003998574	yphF	NC_000964.3	2387854	2388588	-	735	protein_coding	putative lipoprotein of unknown function&&sp|P39911|YPHF_BACSU Uncharacterized protein YphF OS=Bacillus subtilis (strain 168) OX=224308 GN=yphF PE=4 SV=2 && -	-
BSU_40590	102	350	41.55327627	127.4959885	108.3237311	329.5785421	-1.604248529	0.000374054	0.005285509	yybM	NC_000964.3	4173665	4174420	+	756	protein_coding	putative transporter permease subunit&&sp|P37491|YYBM_BACSU Uncharacterized protein YybM OS=Bacillus subtilis (strain 168) OX=224308 GN=yybM PE=4 SV=1 && PF10920:Protein of unknown function (DUF2705)	-
BSU_26370	9	31	5.161728041	15.89782382	9.562702928	29.18674686	-1.598289634	0.026820067	0.13122573	yqaC	NC_000964.3	2700033	2700569	-	537	protein_coding	putative kinase / phosphatase%3B skin element&&sp|P45900|YQAC_BACSU Uncharacterized protein YqaC OS=Bacillus subtilis (strain 168) OX=224308 GN=yqaC PE=3 SV=1 && PF13238:AAA domain	-
BSU_18490	22	75	18.36213643	55.97384861	23.36799686	70.62011459	-1.590826715	0.003962214	0.032414888	rtp	NC_000964.3	2017886	2018254	-	369	protein_coding	replication terminator protein&&sp|E0TY12|RTP_BACPZ Replication termination protein OS=Bacillus subtilis subsp. spizizenii (strain ATCC 23059 / NRRL B-14472 / W23) OX=655816 GN=rtp PE=3 SV=1 && PF02334:Replication terminator protein	-
BSU_12740	70	238	37.23457245	113.2005834	74.34143808	224.1118414	-1.590495771	0.000632377	0.007931925	xkdU	NC_000964.3	1342380	1342958	+	579	protein_coding	phage PBSX%3B conserved hypothetical protein&&sp|P54340|XKDU_BACSU Phage-like element PBSX protein XkdU OS=Bacillus subtilis (strain 168) OX=224308 GN=xkdU PE=4 SV=1 && PF10076:Uncharacterised protein conserved in bacteria (DUF2313)	-
BSU_09890	50	170	17.16739724	52.19233776	53.10250422	160.078486	-1.589850151	0.000860906	0.00994979	yhaQ	NC_000964.3	1062591	1063487	+	897	protein_coding	Na+-dependent efflux ABC transporter (ATP-binding protein)&&sp|C0SPB4|YHAQ_BACSU Uncharacterized ABC transporter ATP-binding protein YhaQ OS=Bacillus subtilis (strain 168) OX=224308 GN=yhaQ PE=3 SV=1 && PF00005:ABC transporter|PF13732:Domain of unknown function (DUF4162)	ABC_tran
BSU_02000	12	41	5.499698329	16.80214991	12.74853608	38.60342461	-1.589764881	0.012302827	0.075895141	ybdJ	NC_000964.3	221258	221929	+	672	protein_coding	two-component system response regulator [YbdK]&&sp|O31432|YBDJ_BACSU Uncharacterized transcriptional regulatory protein YbdJ OS=Bacillus subtilis (strain 168) OX=224308 GN=ybdJ PE=3 SV=1 && PF00486:Transcriptional regulatory protein, C terminal|PF00072:Response regulator receiver domain	Response_reg
BSU_31959	7	24	10.26610355	31.47329545	7.438818498	22.59506948	-1.588113514	0.043692991	0.183832721	mbtH	NC_000964.3	3280294	3280503	-	210	protein_coding	stimulator of DhbF tyrosine adenylation activity&&sp|C0H3Q6|YBDZ_BACSU Uncharacterized protein YbdZ OS=Bacillus subtilis (strain 168) OX=224308 GN=ybdZ PE=4 SV=1 && PF03621:MbtH-like protein	-
BSU_12630	201	681	127.3757292	385.8878585	213.4564462	641.2703048	-1.586474486	0.000269321	0.004098174	xkdI	NC_000964.3	1331245	1331730	+	486	protein_coding	phage PBSX%3B conserved hypothetical protein&&sp|P54329|XKDI_BACSU Phage-like element PBSX protein XkdI OS=Bacillus subtilis (strain 168) OX=224308 GN=xkdI PE=4 SV=1 && PF04883:Bacteriophage HK97-gp10, putative tail-component	-
BSU_02230	44	149	11.73268977	35.5266744	46.73082393	140.3034787	-1.583749514	0.001095124	0.012134078	purT	NC_000964.3	243892	245046	+	1155	protein_coding	phosphoribosylglycinamide formyltransferase 2&&sp|P39771|PURT_BACSU Formate-dependent phosphoribosylglycinamide formyltransferase OS=Bacillus subtilis (strain 168) OX=224308 GN=purT PE=3 SV=2 && PF02222:ATP-grasp domain	-
BSU_23760	105	355	33.68565227	101.8374208	111.509571	334.2868769	-1.582932194	0.000423388	0.005839174	coaA	NC_000964.3	2468549	2469508	-	960	protein_coding	pantothenate kinase&&sp|P54556|COAA_BACSU Pantothenate kinase OS=Bacillus subtilis (strain 168) OX=224308 GN=coaA PE=3 SV=2 && PF00485:Phosphoribulokinase / Uridine kinase family	-
BSU_12550	10	34	14.87841094	45.2333594	10.62464671	32.01175058	-1.580871562	0.02169529	0.114761298	xtrA	NC_000964.3	1324149	1324355	+	207	protein_coding	phage PBSX%3B conserved protein of unknown function&&sp|P54344|XTRA_BACSU Phage-like element PBSX protein XtrA OS=Bacillus subtilis (strain 168) OX=224308 GN=xtrA PE=4 SV=1 && PF17356:Phage-like element PBSX protein XtrA	-
BSU_07230	2	7	0.554924516	1.736702114	2.129174172	6.586669575	-1.578626934	0.217137789	0.497857363	flvM	NC_000964.3	790318	791427	+	1110	protein_coding	putative flavin-dependent hydroxylase/monooxygenase acting on salicylate derivatives&&sp|O06489|YETM_BACSU Putative oxidoreductase YetM OS=Bacillus subtilis (strain 168) OX=224308 GN=yetM PE=3 SV=1 && PF01494:FAD binding domain	FAD_binding_3
BSU_10390	2	7	0.402592296	1.259960357	2.129174172	6.586669575	-1.578626934	0.217137789	0.497857363	yhfW	NC_000964.3	1114057	1115586	-	1530	protein_coding	putative oxidoreductase with Rieske [2Fe-2S] center&&sp|O07622|YHFW_BACSU Putative Rieske 2Fe-2S iron-sulfur protein YhfW OS=Bacillus subtilis (strain 168) OX=224308 GN=yhfW PE=3 SV=1 && PF00355:Rieske [2Fe-2S] domain|PF01266:FAD dependent oxidoreductase	DAO
BSU_13789	2	7	2.701606197	8.454997132	2.129174172	6.586669575	-1.578626934	0.217137789	0.497857363	ykzQ	NC_000964.3	1445314	1445541	+	228	protein_coding	putative peptidoglycan binding protein&&sp|C0H403|YKZQ_BACSU Uncharacterized protein YkzQ OS=Bacillus subtilis (strain 168) OX=224308 GN=ykzQ PE=4 SV=1 && PF01476:LysM domain	LysM
BSU_13790	2	7	0.881210605	2.757853142	2.129174172	6.586669575	-1.578626934	0.217137789	0.497857363	ykvQ	NC_000964.3	1445638	1446336	+	699	protein_coding	--&&sp|O31682|YKVQ_BACSU Putative glycosylase YkvQ OS=Bacillus subtilis (strain 168) OX=224308 GN=ykvQ PE=3 SV=1 && PF00704:Glycosyl hydrolases family 18	-
BSU_14790	2	7	2.933172442	9.179711172	2.129174172	6.586669575	-1.578626934	0.217137789	0.497857363	ylaI	NC_000964.3	1548389	1548598	-	210	protein_coding	hypothetical protein&&sp|O07633|YLAI_BACSU Uncharacterized protein YlaI OS=Bacillus subtilis (strain 168) OX=224308 GN=ylaI PE=4 SV=1 && PF09963:Uncharacterized protein conserved in bacteria (DUF2197)	-
BSU_24370	2	7	0.892704656	2.793825139	2.129174172	6.586669575	-1.578626934	0.217137789	0.497857363	spoIIIAG	NC_000964.3	2533010	2533699	-	690	protein_coding	stage III sporulation engulfment assembly protein&&sp|P49784|SP3AG_BACSU Stage III sporulation protein AG OS=Bacillus subtilis (strain 168) OX=224308 GN=spoIIIAG PE=4 SV=3 && -	-
BSU_34420	2	7	6.623292612	20.72838006	2.129174172	6.586669575	-1.578626934	0.217137789	0.497857363	yveF	NC_000964.3	3533196	3533288	-	93	protein_coding	--&&sp|O07005|YVEG_BACSU UPF0311 protein YveG OS=Bacillus subtilis (strain 168) OX=224308 GN=yveG PE=3 SV=2 && -	-
BSU_36940	2	7	1.103882102	3.454730011	2.129174172	6.586669575	-1.578626934	0.217137789	0.497857363	mntP	NC_000964.3	3792333	3792890	-	558	protein_coding	manganese efflux pump&&sp|P39154|MNTP_BACSU Putative manganese efflux pump MntP OS=Bacillus subtilis (strain 168) OX=224308 GN=mntP PE=3 SV=1 && PF02659:Putative manganese efflux pump	-
BSU_40810	2	7	0.67098716	2.099933928	2.129174172	6.586669575	-1.578626934	0.217137789	0.497857363	yyaM	NC_000964.3	4190209	4191126	+	918	protein_coding	putative efflux transporter&&sp|P37511|YYAM_BACSU Uncharacterized transporter YyaM OS=Bacillus subtilis (strain 168) OX=224308 GN=yyaM PE=3 SV=1 && PF00892:EamA-like transporter family	DUF6
BSU_12710	44	148	50.75377035	152.6513768	46.73082393	139.3618117	-1.57404302	0.001183047	0.012897145	xkdR	NC_000964.3	1340609	1340875	+	267	protein_coding	phage PBSX%3B conserved hypothetical protein&&sp|P54337|XKDR_BACSU Phage-like element PBSX protein XkdR OS=Bacillus subtilis (strain 168) OX=224308 GN=xkdR PE=4 SV=1 && PF10844:Protein of unknown function (DUF2577)	-
BSU_02310	159	533	36.51701262	109.458301	168.8546887	501.9035956	-1.570979263	0.000345625	0.004977213	ybfO	NC_000964.3	249979	251319	+	1341	protein_coding	putative exported hydrolase&&sp|O31455|YBFO_BACSU Putative hydrolase YbfO OS=Bacillus subtilis (strain 168) OX=224308 GN=ybfO PE=3 SV=1 && PF05139:Erythromycin esterase	-
BSU_11040	5	17	2.632334243	8.002825124	5.314942064	16.00338713	-1.569803619	0.061800671	0.231625667	yitM	NC_000964.3	1182448	1183032	-	585	protein_coding	hypothetical protein&&sp|O06748|YITM_BACSU Uncharacterized protein YitM OS=Bacillus subtilis (strain 168) OX=224308 GN=yitM PE=3 SV=1 && -	-
BSU_17630	741	2478	161.1691256	481.9348365	786.9076048	2333.445814	-1.568056739	0.000215953	0.003446944	yncC	NC_000964.3	1896424	1897839	+	1416	protein_coding	putative sugar transporter&&sp|P94493|YNCC_BACSU Putative metabolite transport protein YncC OS=Bacillus subtilis (strain 168) OX=224308 GN=yncC PE=3 SV=2 && PF00083:Sugar (and other) transporter	Sugar_tr
BSU_07210	11	37	3.411696043	10.26130856	11.68659115	34.83675393	-1.566428305	0.017860441	0.100907073	yetK	NC_000964.3	788636	789628	+	993	protein_coding	putative efflux transporter&&sp|O31540|YETK_BACSU Uncharacterized transporter YetK OS=Bacillus subtilis (strain 168) OX=224308 GN=yetK PE=3 SV=1 && PF00892:EamA-like transporter family	DUF6
BSU_07460	55	182	13.8731129	41.04932268	58.41223775	171.3784901	-1.550983757	0.001101452	0.012174648	yfmI	NC_000964.3	819311	820531	-	1221	protein_coding	putative efflux transporter&&sp|O34440|YFMI_BACSU Uncharacterized MFS-type transporter YfmI OS=Bacillus subtilis (strain 168) OX=224308 GN=yfmI PE=3 SV=1 && PF07690:Major Facilitator Superfamily	MFS_1
BSU_13480	76	251	33.34290041	98.46613265	80.71311812	236.3535121	-1.548726357	0.000739125	0.008997257	htpK	NC_000964.3	1414125	1414826	-	702	protein_coding	regulator of quality control&&sp|O31656|YKRK_BACSU Uncharacterized protein YkrK OS=Bacillus subtilis (strain 168) OX=224308 GN=ykrK PE=4 SV=1 && PF08876:Domain of unknown function (DUF1836)	-
BSU_11890	16	53	9.025145977	26.73212594	16.99631879	49.90343448	-1.547544669	0.008232207	0.056681786	yjcK	NC_000964.3	1260811	1261356	-	546	protein_coding	putative ribosomal-protein-alanine N-acetyltransferase&&sp|O31633|YJCK_BACSU Putative [ribosomal protein S5]-alanine N-acetyltransferase OS=Bacillus subtilis (strain 168) OX=224308 GN=yjcK PE=3 SV=1 && PF13302:Acetyltransferase (GNAT) domain	-
BSU_12930	30	99	9.967090824	29.41072511	31.86356991	93.22012601	-1.545333938	0.002797159	0.024555828	dppB	NC_000964.3	1361242	1362168	+	927	protein_coding	dipeptide ABC transporter (permease)&&sp|P26903|DPPB_BACSU Dipeptide transport system permease protein DppB OS=Bacillus subtilis (strain 168) OX=224308 GN=dppB PE=2 SV=1 && PF00528:Binding-protein-dependent transport system inner membrane component	BPD_transp_1
BSU_38940	6	20	3.778933821	11.26344929	6.376878832	18.82839473	-1.545091036	0.045117465	0.187407851	yxjI	NC_000964.3	3997221	3997709	+	489	protein_coding	hypothetical protein&&sp|P94352|YXJI_BACSU Uncharacterized protein YxjI OS=Bacillus subtilis (strain 168) OX=224308 GN=yxjI PE=3 SV=1 && PF04525:LURP-one-related	-
BSU_22820	20	66	30.1944222	89.09719667	21.24410389	62.14510958	-1.543486374	0.00522492	0.040290135	yphE	NC_000964.3	2388610	2388813	-	204	protein_coding	hypothetical protein&&sp|P50744|YPHE_BACSU Uncharacterized protein YphE OS=Bacillus subtilis (strain 168) OX=224308 GN=yphE PE=4 SV=1 && PF10966:Protein of unknown function (DUF2768)	-
BSU_26870	80	263	28.32028565	83.25048407	84.96090478	247.6535159	-1.542177832	0.000727823	0.008883721	yraN	NC_000964.3	2745594	2746463	-	870	protein_coding	putative transcriptional regulator (probes citrate or citrate-related metabolite)&&sp|O07906|YRAN_BACSU Uncharacterized HTH-type transcriptional regulator YraN OS=Bacillus subtilis (strain 168) OX=224308 GN=yraN PE=3 SV=1 && PF00126:Bacterial regulatory helix-turn-helix protein, lysR family|PF03466:LysR substrate binding domain	LysR_substrate
BSU_04600	275	903	57.14936186	167.7991738	292.0404945	850.3203682	-1.541467378	0.000340082	0.004912892	ydbT	NC_000964.3	513283	514764	+	1482	protein_coding	resistance to heterologous antibiotics&&sp|P96616|YDBT_BACSU UPF0699 transmembrane protein YdbT OS=Bacillus subtilis (strain 168) OX=224308 GN=ydbT PE=3 SV=1 && PF03703:Bacterial PH domain	-
BSU_17180	317	1040	6.451932642	18.92723953	336.6422515	979.3287405	-1.540255545	0.000333238	0.00486017	pksJ	NC_000964.3	1792806	1807937	+	15132	protein_coding	polyketide synthase of type I involved in nonribosomal synthesis of bacillaene&&sp|P40806|PKSJ_BACSU Polyketide synthase PksJ OS=Bacillus subtilis (strain 168) OX=224308 GN=pksJ PE=1 SV=3 && PF16197:Ketoacyl-synthetase C-terminal extension|PF00550:Phosphopantetheine attachment site|PF13193:AMP-binding enzyme C-terminal domain|PF02801:Beta-ketoacyl synthase, C-terminal domain|PF08659:KR domain|PF1…	AMP-binding
BSU_28830	50	163	39.18360133	114.2208337	53.10250422	153.486817	-1.529235622	0.001310103	0.013940839	ysdB	NC_000964.3	2951490	2951882	+	393	protein_coding	hypothetical protein&&sp|P94520|YSDB_BACSU Sigma-w pathway protein YsdB OS=Bacillus subtilis (strain 168) OX=224308 GN=ysdB PE=2 SV=1 && -	-
BSU_01730	280	911	152.8994145	444.8253658	297.3502275	857.8537038	-1.52820638	0.000392681	0.00549874	sigW	NC_000964.3	194849	195412	+	564	protein_coding	RNA polymerase ECF(extracytoplasmic function)-type sigma factor W&&sp|Q45585|SIGW_BACSU ECF RNA polymerase sigma factor SigW OS=Bacillus subtilis (strain 168) OX=224308 GN=sigW PE=1 SV=1 && PF04542:Sigma-70 region 2|PF08281:Sigma-70, region 4	Sigma70_r2
BSU_tRNA_48	3	10	12.31932426	36.71884469	3.191085633	9.411692288	-1.527108681	0.19185084	0.465602915	trnS-Gln	NC_000964.3	528986	529060	+	75	protein_coding	tRNA-Gln&&-- && -	-
BSU_19560	3	10	1.532254261	4.567020483	3.191085633	9.411692288	-1.527108681	0.19185084	0.465602915	yodD	NC_000964.3	2128464	2129066	-	603	protein_coding	putative hydrolase&&sp|O34842|MHQD_BACSU Putative hydrolase MhqD OS=Bacillus subtilis (strain 168) OX=224308 GN=mhqD PE=2 SV=1 && PF01738:Dienelactone hydrolase family	-
BSU_22670	3	10	0.908504739	2.707879402	3.191085633	9.411692288	-1.527108681	0.19185084	0.465602915	trpD	NC_000964.3	2374881	2375897	-	1017	protein_coding	anthranilate phosphoribosyltransferase&&sp|P03947|TRPD_BACSU Anthranilate phosphoribosyltransferase OS=Bacillus subtilis (strain 168) OX=224308 GN=trpD PE=3 SV=2 && PF02885:Glycosyl transferase family, helical bundle domain|PF00591:Glycosyl transferase family, a/b domain	Glycos_trans_3N
BSU_30980	3	10	0.490418959	1.461737448	3.191085633	9.411692288	-1.527108681	0.19185084	0.465602915	glgB	NC_000964.3	3169763	3171646	-	1884	protein_coding	1%2C4-alpha-glucan branching enzyme&&sp|P39118|GLGB_BACSU 1,4-alpha-glucan branching enzyme GlgB OS=Bacillus subtilis (strain 168) OX=224308 GN=glgB PE=2 SV=1 && PF02922:Carbohydrate-binding module 48 (Isoamylase N-terminal domain)|PF00128:Alpha amylase, catalytic domain|PF02806:Alpha amylase, C-terminal all-beta domain	-
BSU_08950	11	36	4.744837774	13.8852774	11.68659115	33.89508619	-1.527042937	0.021872151	0.115030378	yhbE	NC_000964.3	971374	972087	+	714	protein_coding	conserved protein involved in sporulation&&sp|P39132|YHBE_BACSU Uncharacterized protein YhbE OS=Bacillus subtilis (strain 168) OX=224308 GN=yhbE PE=4 SV=2 && PF04519:Polymer-forming cytoskeletal	-
BSU_12810	544	1767	187.4080648	544.3137463	577.7041272	1663.920613	-1.525997696	0.00033158	0.00485149	xlyA	NC_000964.3	1347289	1348182	+	894	protein_coding	phage PBSX%3B N-acetylmuramoyl-L-alanine amidase&&sp|P39800|XLYA_BACSU N-acetylmuramoyl-L-alanine amidase XlyA OS=Bacillus subtilis (strain 168) OX=224308 GN=xlyA PE=1 SV=1 && PF01510:N-acetylmuramoyl-L-alanine amidase|PF01476:LysM domain|PF01471:Putative peptidoglycan binding domain	LysM
BSU_06860	44	143	23.16454134	67.31788192	46.73082393	134.6534766	-1.524506112	0.001743431	0.017301662	yezE	NC_000964.3	753817	754401	+	585	protein_coding	putative transcriptional regulator (TetR family)&&sp|Q7WY76|YEZE_BACSU Uncharacterized HTH-type transcriptional regulator YezE OS=Bacillus subtilis (strain 168) OX=224308 GN=yezE PE=4 SV=1 && PF00440:Bacterial regulatory proteins, tetR family	TetR_N
BSU_05830	193	626	44.72591388	129.7178147	204.9608734	589.4786224	-1.52356672	0.00045964	0.006207862	gmuC	NC_000964.3	627284	628612	+	1329	protein_coding	oligo-alpha-mannoside phosphotransferase system enzyme IIC&&sp|O05507|PTEC_BACSU PTS system oligo-beta-mannoside-specific EIIC component OS=Bacillus subtilis (strain 168) OX=224308 GN=gmuC PE=1 SV=1 && PF02378:Phosphotransferase system, EIIC	-
BSU_06190	53	172	15.90945872	46.16696847	56.28834434	161.96182	-1.522838102	0.00151578	0.015590932	ydjG	NC_000964.3	671994	673019	+	1026	protein_coding	putative phage replication protein%3B prophage region 3&&sp|O34434|YDJG_BACSU Uncharacterized protein YdjG OS=Bacillus subtilis (strain 168) OX=224308 GN=ydjG PE=4 SV=1 && PF08271:TFIIB zinc-binding	TFIIB_Zn_Ribbon
BSU_10310	16	52	10.95051045	31.82299873	16.99631879	48.96176709	-1.520133121	0.009703921	0.063458819	yhfO	NC_000964.3	1106003	1106452	+	450	protein_coding	putative N-acetyltransferase&&sp|O07614|YHFO_BACSU Uncharacterized N-acetyltransferase YhfO OS=Bacillus subtilis (strain 168) OX=224308 GN=yhfO PE=3 SV=1 && PF00583:Acetyltransferase (GNAT) family	Acetyltransf_1
BSU_16950	74	239	19.37988935	55.96813699	78.58922478	225.0535084	-1.516501791	0.001030021	0.011718543	pbpX	NC_000964.3	1765859	1767034	+	1176	protein_coding	penicillin-binding endopeptidase X (lysozyme resistance)&&sp|O31773|PBPX_BACSU Putative penicillin-binding protein PbpX OS=Bacillus subtilis (strain 168) OX=224308 GN=pbpX PE=2 SV=1 && PF00144:Beta-lactamase	Beta-lactamase
BSU_22130	207	667	76.99577661	221.84302	219.8281258	628.0869675	-1.514101504	0.000491588	0.00654256	kduI	NC_000964.3	2325854	2326681	+	828	protein_coding	4-deoxy-L-threo-5-hexosulose-uronate ketol-isomerase%2C 5-keto-4-deoxyuronate isomerase&&sp|P50843|KDUI_BACSU 4-deoxy-L-threo-5-hexosulose-uronate ketol-isomerase OS=Bacillus subtilis (strain 168) OX=224308 GN=kduI PE=2 SV=1 && PF04962:KduI/IolB family	-
BSU_02780	8	26	2.313488124	6.723168745	8.500760064	24.47840624	-1.513316276	0.042814164	0.181136847	ycdA	NC_000964.3	299438	300502	-	1065	protein_coding	lipoprotein involved in swarming behaviour&&sp|O34538|YCDA_BACSU Uncharacterized lipoprotein YcdA OS=Bacillus subtilis (strain 168) OX=224308 GN=ycdA PE=1 SV=1 && PF11611:Domain of unknown function (DUF4352)|PF17118:Domain of unknown function (DUF5105)	-
BSU_33100	84	270	35.63440901	102.4182651	89.20869142	254.2451847	-1.509767032	0.000858233	0.00994979	liaF	NC_000964.3	3396114	3396839	-	726	protein_coding	membrane component associated to the LiaRS two-component system&&sp|O32199|LIAF_BACSU Protein LiaF OS=Bacillus subtilis (strain 168) OX=224308 GN=liaF PE=2 SV=1 && PF09922:Cell wall-active antibiotics response 4TMS YvqF	-
Novel00165	61	196	39.30328346	112.9219701	64.78391793	184.561828	-1.5087489	0.001277938	0.013758936	-	NC_000964.3	2385503	2385980	+	478	-	PF00216:Bacterial DNA-binding protein	-
BSU_17840	42	135	29.73629993	85.46627642	44.60693049	127.1201403	-1.508460758	0.002223523	0.020821913	fosB	NC_000964.3	1916663	1917097	+	435	protein_coding	magnesium-dependent bacillithiol-transferase&&sp|O31817|FOSB_BACSU Metallothiol transferase FosB OS=Bacillus subtilis (strain 168) OX=224308 GN=fosB PE=1 SV=1 && PF00903:Glyoxalase/Bleomycin resistance protein/Dioxygenase superfamily	Glyoxalase
BSU_09060	9	29	7.573355077	21.82062492	9.562702928	27.3034108	-1.502497725	0.041903977	0.177987206	yhcF	NC_000964.3	981237	981602	+	366	protein_coding	putative transcriptional regulator (GntR family)&&sp|P54590|YHCF_BACSU Uncharacterized HTH-type transcriptional regulator YhcF OS=Bacillus subtilis (strain 168) OX=224308 GN=yhcF PE=4 SV=1 && PF00392:Bacterial regulatory proteins, gntR family	GntR
BSU_02640	25	80	10.56183493	30.22127135	26.5538366	75.3284505	-1.500272505	0.005055914	0.03931899	tatCD	NC_000964.3	286048	286776	+	729	protein_coding	component of the twin-arginine pre-protein translocation pathway&&sp|P42252|TATCD_BACSU Sec-independent protein translocase protein TatCd OS=Bacillus subtilis (strain 168) OX=224308 GN=tatC1 PE=1 SV=4 && PF00902:Sec-independent protein translocase protein (TatC)	-
BSU_02470	4	13	0.839763071	2.440414013	4.253009942	12.23670694	-1.499880432	0.123084781	0.362504531	gucD	NC_000964.3	268846	270312	+	1467	protein_coding	2%2C5-dioxovalerate dehydrogenase (alpha-ketoglutaric semialdehyde dehydrogenase)&&sp|P42236|KGSDH_BACSU Alpha-ketoglutaric semialdehyde dehydrogenase OS=Bacillus subtilis (strain 168) OX=224308 GN=gucD PE=1 SV=1 && PF00171:Aldehyde dehydrogenase family	Aldedh
BSU_15320	4	13	1.711017258	4.972343551	4.253009942	12.23670694	-1.499880432	0.123084781	0.362504531	sigE	NC_000964.3	1604771	1605490	+	720	protein_coding	RNA polymerase sporulation-specific sigma-29 factor (sigma-E)&&sp|P06222|RPSE_BACSU RNA polymerase sigma-E factor OS=Bacillus subtilis (strain 168) OX=224308 GN=sigE PE=1 SV=1 && PF04545:Sigma-70, region 4|PF04542:Sigma-70 region 2	Sigma70_r2
BSU_39330	42	134	9.173964873	26.17194249	44.60693049	126.1784733	-1.497744908	0.002410928	0.021923342	abnB	NC_000964.3	4039466	4040875	-	1410	protein_coding	arabinan endo-1%2C5-alpha-L-arabinosidase ([Ca(2+)-dependent]&&sp|P42293|EABN2_BACSU Extracellular endo-alpha-(1->5)-L-arabinanase 2 OS=Bacillus subtilis (strain 168) OX=224308 GN=abn2 PE=1 SV=2 && PF16369:C-terminal lipocalin-like domain|PF04616:Glycosyl hydrolases family 43	-
BSU_39820	2932	9308	480.0672345	1362.755209	3113.632572	8765.031078	-1.493126431	0.000376296	0.005285509	htpG	NC_000964.3	4089429	4091309	-	1881	protein_coding	class III heat-shock protein (ATP-dependent molecular chaperone HSP90)&&sp|P46208|HTPG_BACSU Chaperone protein HtpG OS=Bacillus subtilis (strain 168) OX=224308 GN=htpG PE=3 SV=1 && PF00183:Hsp90 protein|PF13589:Histidine kinase-, DNA gyrase B-, and HSP90-like ATPase	-
BSU_29450	39	124	9.910347485	28.17535112	41.42109033	116.7618029	-1.492572601	0.002794888	0.024555828	argG	NC_000964.3	3013133	3014344	-	1212	protein_coding	argininosuccinate synthase&&sp|O34347|ASSY_BACSU Argininosuccinate synthase OS=Bacillus subtilis (strain 168) OX=224308 GN=argG PE=3 SV=1 && PF00764:Arginosuccinate synthase	-
BSU_11170	63	200	13.55900469	38.48935502	66.90781131	188.328496	-1.491421218	0.001362007	0.014428836	yitY	NC_000964.3	1192858	1194288	+	1431	protein_coding	putative FMN/FAD-binding oxidoreductase&&sp|Q796P5|YITY_BACSU Uncharacterized FAD-linked oxidoreductase YitY OS=Bacillus subtilis (strain 168) OX=224308 GN=yitY PE=3 SV=2 && PF01565:FAD binding domain	FAD_binding_4
BSU_21890	52	165	25.91443614	73.52681278	55.22639764	155.370151	-1.490362043	0.001619109	0.016498283	hdhQ	NC_000964.3	2303920	2304537	-	618	protein_coding	Mn(2+)-dependent (deoxy)ribonucleoside pyrophosphohydrolase&&sp|P54168|YPGQ_BACSU Uncharacterized protein YpgQ OS=Bacillus subtilis (strain 168) OX=224308 GN=ypgQ PE=4 SV=1 && PF01966:HD domain	HD
BSU_32210	24	76	22.60426469	64.0053256	25.49188999	71.56178178	-1.485009995	0.006246459	0.045992076	yuzD	NC_000964.3	3309960	3310286	-	327	protein_coding	putative sulfur oxido-reduction management enzyme&&sp|O32118|YUZD_BACSU Putative disulfide oxidoreductase YuzD OS=Bacillus subtilis (strain 168) OX=224308 GN=yuzD PE=4 SV=1 && PF07315:Protein of unknown function (DUF1462)	-
BSU_23160	234	738	98.0517645	276.5153814	248.5006841	694.9453212	-1.483224666	0.00061245	0.007766212	rluB	NC_000964.3	2421438	2422172	-	735	protein_coding	23S rRNA pseudouridine 2633 (%3D2605 standard) pseudouridine synthase&&sp|P35159|RLUB_BACSU Ribosomal large subunit pseudouridine synthase B OS=Bacillus subtilis (strain 168) OX=224308 GN=rluB PE=1 SV=2 && PF01479:S4 domain|PF00849:RNA pseudouridylate synthase	S4
BSU_17400	5	16	2.479735157	7.095428925	5.314942064	15.06171752	-1.483037978	0.083931995	0.284097831	ymaB	NC_000964.3	1872128	1872748	+	621	protein_coding	putative cofactor involved in deoxyribonucleotide synthesis&&sp|P50619|YMAB_BACSU Uncharacterized protein YmaB OS=Bacillus subtilis (strain 168) OX=224308 GN=ymaB PE=4 SV=1 && -	-
BSU_32950	5	16	3.515788886	10.05995745	5.314942064	15.06171752	-1.483037978	0.083931995	0.284097831	cotNW	NC_000964.3	3380157	3380594	-	438	protein_coding	spore lipoprotein&&sp|O32189|YUSW_BACSU Uncharacterized protein YusW OS=Bacillus subtilis (strain 168) OX=224308 GN=yusW PE=3 SV=1 && PF14039:YusW-like protein	-
BSU_33230	5	16	2.900029251	8.298043997	5.314942064	15.06171752	-1.483037978	0.083931995	0.284097831	sigO	NC_000964.3	3409462	3409992	-	531	protein_coding	alternative sigma factor&&sp|O34843|SIGO_BACSU RNA polymerase sigma factor SigO OS=Bacillus subtilis (strain 168) OX=224308 GN=sigO PE=1 SV=2 && PF04545:Sigma-70, region 4	Sigma70_r4
BSU_22140	130	410	52.33699848	147.5953561	138.0582368	386.0785598	-1.482852719	0.00080558	0.009551872	kduD	NC_000964.3	2326683	2327447	+	765	protein_coding	2-keto-3-deoxygluconate oxidoreductase&&sp|P50842|KDUD_BACSU 2-dehydro-3-deoxy-D-gluconate 5-dehydrogenase OS=Bacillus subtilis (strain 168) OX=224308 GN=kduD PE=2 SV=1 && PF13561:Enoyl-(Acyl carrier protein) reductase	-
BSU_17600	283	891	65.14141938	183.3884003	300.5360673	839.0203648	-1.480816656	0.00058178	0.007460189	xylA	NC_000964.3	1891908	1893245	+	1338	protein_coding	xylose isomerase&&sp|P0CI80|XYLA_BACSU Xylose isomerase OS=Bacillus subtilis (strain 168) OX=224308 GN=xylA PE=3 SV=1 && PF01261:Xylose isomerase-like TIM barrel	-
BSU_04010	20	63	10.92138675	30.76179807	21.24410389	59.32010778	-1.476509819	0.006955656	0.049944573	sipU	NC_000964.3	454029	454592	+	564	protein_coding	type I signal peptidase&&sp|P42959|LEPU_BACSU Signal peptidase I U OS=Bacillus subtilis (strain 168) OX=224308 GN=sipU PE=1 SV=1 && PF00717:Peptidase S24-like	Peptidase_S24
Novel00058	13	41	8.039719646	22.6727806	13.81048139	38.60342461	-1.475364138	0.018332243	0.102557219	-	NC_000964.3	953500	953997	+	498	-	PF07070:SpoOM protein	-
BSU_31460	21	66	16.71226159	46.96596413	22.30605035	62.14510958	-1.473498342	0.009693408	0.063458819	kapB	NC_000964.3	3231399	3231785	+	387	protein_coding	factor required for KinB signal transduction and activation of the phosphorelay to sporulation&&sp|Q08429|KAPB_BACSU Kinase-associated lipoprotein B OS=Bacillus subtilis (strain 168) OX=224308 GN=kapB PE=1 SV=1 && PF08810:Kinase associated protein B	-
BSU_40830	37	116	12.66152771	35.4948832	39.29719688	109.2284664	-1.472178123	0.003721448	0.030758448	yyaK	NC_000964.3	4193264	4194163	-	900	protein_coding	putative integral inner membrane protease&&sp|P37513|YYAK_BACSU Uncharacterized protein YyaK OS=Bacillus subtilis (strain 168) OX=224308 GN=yyaK PE=4 SV=1 && PF02517:CPBP intramembrane metalloprotease	-
BSU_19080	14	44	6.142113234	17.26099537	14.87242698	41.42842734	-1.470934971	0.015487289	0.089720145	yobT	NC_000964.3	2081753	2082454	-	702	protein_coding	putative metal-dependent hydrolase&&sp|O34910|YOBT_BACSU Uncharacterized protein YobT OS=Bacillus subtilis (strain 168) OX=224308 GN=yobT PE=3 SV=1 && PF00753:Metallo-beta-lactamase superfamily	Lactamase_B
BSU_31560	14	44	4.118207727	11.57327483	14.87242698	41.42842734	-1.470934971	0.015487289	0.089720145	nupP	NC_000964.3	3242610	3243656	+	1047	protein_coding	permease of ABC guanosine transporter&&sp|O05254|NUPP_BACSU Guanosine ABC transporter permease protein NupP OS=Bacillus subtilis (strain 168) OX=224308 GN=nupP PE=1 SV=1 && PF02653:Branched-chain amino acid transport system / permease component	BPD_transp_2
BSU_37170	490	1532	132.3787036	370.087303	520.3590115	1442.62888	-1.470919117	0.000546174	0.007070962	acdA	NC_000964.3	3813246	3814385	-	1140	protein_coding	acyl-CoA dehydrogenase&&sp|P45867|ACDA_BACSU Acyl-CoA dehydrogenase OS=Bacillus subtilis (strain 168) OX=224308 GN=acdA PE=2 SV=1 && PF02771:Acyl-CoA dehydrogenase, N-terminal domain|PF02770:Acyl-CoA dehydrogenase, middle domain|PF00441:Acyl-CoA dehydrogenase, C-terminal domain	-
BSU_19410	525	1641	129.8723943	362.9856875	557.5271421	1545.270578	-1.470557155	0.000536903	0.007002754	cwlS	NC_000964.3	2115425	2116669	-	1245	protein_coding	peptidoglycan hydrolase (cell wall-binding d%2Cl-endopeptidase)&&sp|O31852|CWLS_BACSU D-gamma-glutamyl-meso-diaminopimelic acid endopeptidase CwlS OS=Bacillus subtilis (strain 168) OX=224308 GN=cwlS PE=1 SV=1 && PF00877:NlpC/P60 family|PF01476:LysM domain	LysM
Novel00332	130	406	21.27407218	59.4096079	138.0582368	382.311892	-1.468713129	0.000882067	0.010168275	-	NC_000964.3	4089433	4091314	+	1882	-	PF13589:Histidine kinase-, DNA gyrase B-, and HSP90-like ATPase|PF00183:Hsp90 protein	-
BSU_06230	2013	6274	435.9845241	1215.052909	2137.703661	5908.013554	-1.466562219	0.000480352	0.006431545	iolT	NC_000964.3	676442	677863	+	1422	protein_coding	myo-inositol transporter&&sp|O34718|IOLT_BACSU Major myo-inositol transporter IolT OS=Bacillus subtilis (strain 168) OX=224308 GN=iolT PE=2 SV=1 && PF00083:Sugar (and other) transporter	Sugar_tr
BSU_37180	712	2214	103.5335089	287.873662	756.1111538	2084.84574	-1.463131957	0.000541151	0.00703804	fadF	NC_000964.3	3814382	3816499	-	2118	protein_coding	putative iron-sulphur-binding reductase&&sp|P45866|FADF_BACSU Probable iron-sulfur-binding oxidoreductase FadF OS=Bacillus subtilis (strain 168) OX=224308 GN=fadF PE=2 SV=1 && PF02754:Cysteine-rich domain|PF13183:4Fe-4S dicluster domain	-
BSU_11990	335	1039	296.4779904	822.2172334	355.7572901	978.3870736	-1.459218314	0.000650918	0.008140931	yjdB	NC_000964.3	1269733	1270080	-	348	protein_coding	putative exported protein%3B phage island&&sp|O31643|YJDB_BACSU Uncharacterized protein YjdB OS=Bacillus subtilis (strain 168) OX=224308 GN=yjdB PE=2 SV=1 && PF02368:Bacterial Ig-like domain (group 2)	-
BSU_13530	236	731	32.7848503	90.80336761	250.6245772	688.3536525	-1.457205542	0.000745116	0.008998553	kinE	NC_000964.3	1419213	1421429	+	2217	protein_coding	two-component sensor histidine kinase&&sp|O31661|KINE_BACSU Sporulation kinase E OS=Bacillus subtilis (strain 168) OX=224308 GN=kinE PE=1 SV=1 && PF00989:PAS fold|PF00512:His Kinase A (phospho-acceptor) domain|PF02518:Histidine kinase-, DNA gyrase B-, and HSP90-like ATPase|PF13188:PAS domain	HATPase_c
BSU_02060	87	268	19.29051855	53.13526121	92.39453139	252.3618507	-1.448489323	0.001478176	0.015266687	ybxG	NC_000964.3	226566	227954	+	1389	protein_coding	putative amino acid permease&&sp|P54425|YBXG_BACSU Uncharacterized transporter YbxG OS=Bacillus subtilis (strain 168) OX=224308 GN=ybxG PE=3 SV=2 && PF00324:Amino acid permease	AA_permease
BSU_19040	24	74	22.19698064	61.19807448	25.49188999	69.67844739	-1.446603708	0.007999876	0.055332478	csaA	NC_000964.3	2079214	2079546	-	333	protein_coding	molecular chaperone for secreting proteins&&sp|P37584|CSAA_BACSU Probable chaperone CsaA OS=Bacillus subtilis (strain 168) OX=224308 GN=csaA PE=1 SV=2 && PF01588:Putative tRNA binding domain	-
BSU_32030	12	37	6.129017044	16.89797579	12.74853608	34.83675393	-1.442168586	0.026682384	0.131017078	bioYB	NC_000964.3	3294270	3294872	+	603	protein_coding	putative biotin transporter&&sp|O32104|BIOYB_BACSU Putative biotin transporter BioYB OS=Bacillus subtilis (strain 168) OX=224308 GN=bioYB PE=3 SV=1 && PF02632:BioY family	-
Novel00301	13	40	8.917105532	24.53374923	13.81048139	37.66175699	-1.439856411	0.022064739	0.115776476	-	NC_000964.3	3813527	3813975	+	449	-	PF02770:Acyl-CoA dehydrogenase, middle domain|PF00441:Acyl-CoA dehydrogenase, C-terminal domain	-
BSU_38090	244	746	31.04001568	84.85829658	259.12015	702.4786568	-1.438433759	0.000841448	0.009824067	vpr	NC_000964.3	3907844	3910264	+	2421	protein_coding	extracellular serine protease&&sp|P29141|SUBV_BACSU Minor extracellular protease vpr OS=Bacillus subtilis (strain 168) OX=224308 GN=vpr PE=1 SV=1 && PF00082:Subtilase family|PF02225:PA domain|PF05922:Peptidase inhibitor I9|PF13860:FlgD Ig-like domain	Peptidase_S8
BSU_21560	59	180	31.38342535	85.61388657	62.66002454	169.4951561	-1.43397906	0.002340944	0.021422148	yokK	NC_000964.3	2274558	2275136	-	579	protein_coding	conserved protein of unknown function%3B phage SPbeta&&sp|O31996|YOKK_BACSU SPbeta prophage-derived uncharacterized protein YokK OS=Bacillus subtilis (strain 168) OX=224308 GN=yokK PE=4 SV=1 && PF14568:SMI1-KNR4 cell-wall	-
BSU_13550	17	52	4.930049727	13.48432149	18.05826492	48.96176709	-1.433289071	0.013710255	0.082460226	mtnA	NC_000964.3	1422172	1423233	-	1062	protein_coding	methylthioribose-1-phosphate isomerase (methionine salvage pathway)&&sp|O31662|MTNA_BACSU Methylthioribose-1-phosphate isomerase OS=Bacillus subtilis (strain 168) OX=224308 GN=mtnA PE=1 SV=1 && PF01008:Initiation factor 2 subunit family	-
BSU_12660	337	1026	233.7619524	636.3772745	357.8811833	966.1454032	-1.432471228	0.000815265	0.009593423	xkdM	NC_000964.3	1333804	1334247	+	444	protein_coding	phage PBSX%3B conserved hypothetical protein&&sp|P54332|XKDM_BACSU Phage-like element PBSX protein XkdM OS=Bacillus subtilis (strain 168) OX=224308 GN=xkdM PE=1 SV=1 && PF09393:Phage tail tube protein	-
BSU_40600	18	55	7.79704067	21.30312719	19.12021116	51.78676923	-1.432097142	0.01193207	0.074310915	yybL	NC_000964.3	4174410	4175120	+	711	protein_coding	putative transporter permease subunit&&sp|P37492|YYBL_BACSU Uncharacterized protein YybL OS=Bacillus subtilis (strain 168) OX=224308 GN=yybL PE=4 SV=1 && -	-
BSU_04050	35	106	13.92688466	37.71509241	37.17330345	99.81179566	-1.422182272	0.004498022	0.035960544	pxpA	NC_000964.3	457023	457796	+	774	protein_coding	oxoprolinase subunit A&&sp|P42963|PXPA_BACSU 5-oxoprolinase subunit A OS=Bacillus subtilis (strain 168) OX=224308 GN=pxpA PE=1 SV=4 && PF03746:LamB/YcsF family	-
BSU_02770	87	263	28.71868195	77.62906875	92.39453139	247.6535159	-1.421332676	0.001838965	0.0180924	yccK	NC_000964.3	298466	299398	+	933	protein_coding	putative ion channel associated aldo-keto reductase&&sp|P46905|YCCK_BACSU Uncharacterized oxidoreductase YccK OS=Bacillus subtilis (strain 168) OX=224308 GN=yccK PE=3 SV=2 && PF00248:Aldo/keto reductase family	Aldo_ket_red
BSU_31920	140	423	33.97764768	91.79711172	148.677703	398.3202303	-1.421050001	0.00126893	0.013694245	adeR	NC_000964.3	3276955	3278223	+	1269	protein_coding	transcriptional activator (AdeR-alanine)&&sp|P71073|ADER_BACSU Transcriptional activator AdeR OS=Bacillus subtilis (strain 168) OX=224308 GN=adeR PE=3 SV=2 && PF13556:PucR C-terminal helix-turn-helix domain|PF17853:GGDEF-like domain|PF06018:CodY GAF-like domain	CodY
BSU_31580	286	859	65.39210723	175.6207549	303.7219071	808.8870224	-1.412850533	0.001005796	0.011507412	maeN	NC_000964.3	3244770	3246116	+	1347	protein_coding	Na+/malate symporter&&sp|O05256|MAEN_BACSU Na(+)-malate symporter OS=Bacillus subtilis (strain 168) OX=224308 GN=maeN PE=3 SV=1 && PF03390:2-hydroxycarboxylate transporter family	Na_citrate
BSU_33280	198	594	51.07257544	137.0037295	210.2706064	559.3452799	-1.411006024	0.001183769	0.012897145	yvrP	NC_000964.3	3414023	3415216	-	1194	protein_coding	putative ABC transporter membrane fusion component&&sp|O35007|YVRP_BACSU Putative efflux system protein YvrP OS=Bacillus subtilis (strain 168) OX=224308 GN=yvrP PE=3 SV=1 && PF16576:Barrel-sandwich domain of CusB or HlyD membrane-fusion	-
BSU_21770	171	513	41.50126966	111.3284121	181.598048	483.0702565	-1.410921737	0.001265977	0.013694245	ilvA	NC_000964.3	2292769	2294037	-	1269	protein_coding	threonine dehydratase&&sp|P37946|ILVA_BACSU L-threonine dehydratase biosynthetic IlvA OS=Bacillus subtilis (strain 168) OX=224308 GN=ilvA PE=3 SV=1 && PF00585:C-terminal regulatory domain of Threonine dehydratase|PF00291:Pyridoxal-phosphate dependent enzyme	PALP
BSU_17845	47	141	41.59541955	111.580972	49.91666408	132.7701425	-1.409293111	0.003528866	0.029450227	yzzP	NC_000964.3	1916955	1917302	+	348	protein_coding	hypothetical protein&&sp|O31817|FOSB_BACSU Metallothiol transferase FosB OS=Bacillus subtilis (strain 168) OX=224308 GN=fosB PE=1 SV=1 && -	-
BSU_26650	15	45	4.935626706	13.23996804	15.9343728	42.37009488	-1.404525215	0.018639691	0.104022234	czcD	NC_000964.3	2723892	2724827	-	936	protein_coding	potassium/proton-divalent cation antiporter&&sp|O07084|CZCD_BACSU Cadmium, cobalt and zinc/H(+)-K(+) antiporter OS=Bacillus subtilis (strain 168) OX=224308 GN=czcD PE=1 SV=1 && PF16916:Dimerisation domain of Zinc Transporter|PF01545:Cation efflux family	-
BSU_28410	120	358	164.2576568	438.1782133	127.4387705	337.1118778	-1.402624755	0.001680664	0.01682507	gerE	NC_000964.3	2904727	2904951	-	225	protein_coding	transcriptional regulator required for the expression of late spore coat genes&&sp|P11470|GERE_BACSU Spore germination protein GerE OS=Bacillus subtilis (strain 168) OX=224308 GN=gerE PE=1 SV=2 && PF00196:Bacterial regulatory proteins, luxR family	GerE
BSU_35080	9	27	5.434995996	14.57954127	9.562702928	25.4200745	-1.399890212	0.052324339	0.208005666	pchR	NC_000964.3	3604993	3605502	+	510	protein_coding	transcriptional regulator for pulcherriminic acid synthesis&&sp|P40762|PCHR_BACSU HTH-type transcriptional regulator PchR OS=Bacillus subtilis (strain 168) OX=224308 GN=pchR PE=1 SV=1 && PF01047:MarR family	MarR
BSU_01740	320	952	157.1843605	418.13804	339.8280912	896.4620488	-1.39913843	0.001077232	0.012075962	rsiW	NC_000964.3	195426	196052	+	627	protein_coding	anti-sigma(W) factor&&sp|Q45588|RSIW_BACSU Anti-sigma-W factor RsiW OS=Bacillus subtilis (strain 168) OX=224308 GN=rsiW PE=1 SV=2 && PF13490:Putative zinc-finger	-
BSU_09380	40	119	27.93497564	74.31194758	42.48303705	112.0534676	-1.39684122	0.005217114	0.040290135	nsrR	NC_000964.3	1013411	1013851	-	441	protein_coding	NO-dependent activator of the ResDE regulon (Fe-S NO binding site)&&sp|O07573|NSRR_BACSU HTH-type transcriptional regulator NsrR OS=Bacillus subtilis (strain 168) OX=224308 GN=nsrR PE=4 SV=1 && PF02082:Transcriptional regulator	Rrf2
BSU_05050	7	21	5.245454368	14.07109012	7.438818498	19.7700636	-1.396599618	0.091812306	0.297437645	lrpA	NC_000964.3	551519	551929	+	411	protein_coding	transcriptional regulator (Lrp/AsnC family)&&sp|P96652|LRPA_BACSU HTH-type transcriptional regulator LrpA OS=Bacillus subtilis (strain 168) OX=224308 GN=lrpA PE=4 SV=1 && PF13412:Winged helix-turn-helix DNA-binding|PF01037:Lrp/AsnC ligand binding domain	AsnC_trans_reg
BSU_20750	6	18	9.476403275	25.42073863	6.376878832	16.94505651	-1.394142583	0.079604871	0.274675915	yopV	NC_000964.3	2202805	2202999	-	195	protein_coding	hypothetical protein%3B phage SPbeta&&sp|O34869|YOPV_BACSU SPbeta prophage-derived uncharacterized protein YopV OS=Bacillus subtilis (strain 168) OX=224308 GN=yopV PE=4 SV=1 && -	-
BSU_33960	60	178	13.24658522	35.13953954	63.72197124	167.6118221	-1.393671562	0.003062151	0.026525087	araE	NC_000964.3	3484072	3485466	-	1395	protein_coding	arabinose-related compounds permease&&sp|P96710|ARAE_BACSU Arabinose-proton symporter OS=Bacillus subtilis (strain 168) OX=224308 GN=araE PE=1 SV=2 && PF00083:Sugar (and other) transporter	Sugar_tr
BSU_30240	5	15	1.981873272	5.316435041	5.314942064	14.12004765	-1.390718326	0.113724162	0.3444929	bioW	NC_000964.3	3094679	3095455	-	777	protein_coding	6-carboxyhexanoate-CoA ligase (pimeloyl-CoA synthase)&&sp|P53559|BIOW_BACSU 6-carboxyhexanoate--CoA ligase OS=Bacillus subtilis (strain 168) OX=224308 GN=bioW PE=1 SV=1 && PF03744:6-carboxyhexanoate--CoA ligase	-
BSU_09470	25	74	5.678154617	15.02873068	26.5538366	69.67844739	-1.387991189	0.010414161	0.066864478	yhdH	NC_000964.3	1024865	1026220	+	1356	protein_coding	putative sodium-dependent transporter&&sp|O07577|YHDH_BACSU Uncharacterized sodium-dependent transporter YhdH OS=Bacillus subtilis (strain 168) OX=224308 GN=yhdH PE=3 SV=1 && PF00209:Sodium:neurotransmitter symporter family	SNF
BSU_36150	4	12	2.256286494	6.052556816	4.253009942	11.29503596	-1.385615743	0.170870419	0.436743259	ywqN	NC_000964.3	3722786	3723331	-	546	protein_coding	putative oxidoreductase&&sp|P96726|YWQN_BACSU Putative NAD(P)H-dependent FMN-containing oxidoreductase YwqN OS=Bacillus subtilis (strain 168) OX=224308 GN=ywqN PE=1 SV=1 && PF03358:NADPH-dependent FMN reductase	FMN_red
BSU_36350	4	12	1.471842803	3.948262869	4.253009942	11.29503596	-1.385615743	0.170870419	0.436743259	ywpD	NC_000964.3	3742384	3743220	+	837	protein_coding	putative two-component sensor histidine kinase&&sp|P94586|YWPD_BACSU Putative uncharacterized protein YwpD OS=Bacillus subtilis (strain 168) OX=224308 GN=ywpD PE=5 SV=1 && PF02518:Histidine kinase-, DNA gyrase B-, and HSP90-like ATPase|PF06580:Histidine kinase	His_kinase
BSU_12720	55	162	39.76307712	104.7262824	58.41223775	152.54515	-1.383168692	0.003770034	0.031065354	xkdS	NC_000964.3	1340932	1341357	+	426	protein_coding	phage PBSX%3B conserved hypothetical protein&&sp|P54338|XKDS_BACSU Phage-like element PBSX protein XkdS OS=Bacillus subtilis (strain 168) OX=224308 GN=xkdS PE=4 SV=1 && PF10934:Protein of unknown function (DUF2634)	-
BSU_28450	1349	3964	682.2154525	1792.530792	1432.571129	3732.762901	-1.381566786	0.001001818	0.011490703	sdhC	NC_000964.3	2908129	2908737	-	609	protein_coding	succinate dehydrogenase (cytochrome b558 subunit)&&sp|P08064|DHSC_BACSU Succinate dehydrogenase cytochrome b558 subunit OS=Bacillus subtilis (strain 168) OX=224308 GN=sdhC PE=1 SV=2 && PF01127:Succinate dehydrogenase/Fumarate reductase transmembrane subunit	-
BSU_11440	692	2031	227.696912	597.5638907	734.8722221	1912.520688	-1.379773078	0.001087314	0.012076859	oppB	NC_000964.3	1221594	1222529	+	936	protein_coding	oligopeptide ABC transporter (permease)&&sp|P24138|OPPB_BACSU Oligopeptide transport system permease protein OppB OS=Bacillus subtilis (strain 168) OX=224308 GN=oppB PE=2 SV=2 && PF00528:Binding-protein-dependent transport system inner membrane component	BPD_transp_1
BSU_12671	166	487	114.3740395	300.0348551	176.288315	458.5869156	-1.378687818	0.001664704	0.016738704	xkdN	NC_000964.3	1334339	1334785	+	447	protein_coding	phage PBSX%3B conserved hypothetical protein&&sp|P54333|XKDN_BACSU Phage-like element PBSX protein XkdN OS=Bacillus subtilis (strain 168) OX=224308 GN=xkdN PE=4 SV=2 && PF08890:Phage XkdN-like tail assembly chaperone protein, TAC	-
BSU_01700	89	261	29.95682675	78.5542497	94.5184247	245.7701819	-1.377579041	0.002478246	0.022270062	murQ	NC_000964.3	192051	192965	-	915	protein_coding	D-lactyl ether N-acetylmuramic-6-phosphate acid etherase&&sp|Q45582|MURQ_BACSU N-acetylmuramic acid 6-phosphate etherase OS=Bacillus subtilis (strain 168) OX=224308 GN=murQ PE=1 SV=2 && PF01380:SIS domain	SIS
BSU_18849	3	9	3.849788831	10.32717507	3.191085633	8.470019275	-1.377200321	0.19185084	0.465602915	yozV	NC_000964.3	2055868	2056107	-	240	protein_coding	putative phage protein%3B putative defective prophage 6&&sp|C0H423|YOZV_BACSU Uncharacterized membrane protein YozV OS=Bacillus subtilis (strain 168) OX=224308 GN=yozV PE=4 SV=1 && PF05154:TM2 domain	TM2
BSU_tRNA_63	3	9	9.934938918	26.65077437	3.191085633	8.470019275	-1.377200321	0.19185084	0.465602915	trnB-Ser1	NC_000964.3	3172694	3172786	-	93	protein_coding	tRNA-Ser&&-- && -	-
BSU_34450	3	9	0.649753389	1.742983134	3.191085633	8.470019275	-1.377200321	0.19185084	0.465602915	sacB	NC_000964.3	3536012	3537433	+	1422	protein_coding	levansucrase%3B levanase (moonlighting)&&sp|P05655|SACB_BACSU Levansucrase OS=Bacillus subtilis (strain 168) OX=224308 GN=sacB PE=1 SV=1 && PF02435:Levansucrase/Invertase	-
Novel00095	3	9	2.766315327	7.4207246	3.191085633	8.470019275	-1.377200321	0.19185084	0.465602915	-	NC_000964.3	1575966	1576299	-	334	-	PF00249:Myb-like DNA-binding domain	Myb_DNA-binding
BSU_39190	16	47	11.81709761	31.03931116	16.99631879	44.25342988	-1.374672293	0.022102148	0.115839618	yxiG	NC_000964.3	4021429	4021845	-	417	protein_coding	hypothetical protein&&sp|P42299|YXIG_BACSU Uncharacterized protein YxiG OS=Bacillus subtilis (strain 168) OX=224308 GN=yxiG PE=4 SV=1 && -	-
BSU_08760	362	1058	143.4876249	374.9858849	384.4298481	996.2787457	-1.373568109	0.001294436	0.013853794	spo0M	NC_000964.3	953373	954149	-	777	protein_coding	protein involved in the control of the cell cycle as a function of the environment&&sp|P71088|SP0M_BACSU Sporulation-control protein spo0M OS=Bacillus subtilis (strain 168) OX=224308 GN=spo0M PE=1 SV=2 && PF07070:SpoOM protein	-
BSU_03200	1523	4448	514.3182797	1343.136687	1617.349834	4188.529705	-1.372750125	0.001069047	0.012020193	putB	NC_000964.3	344551	345462	+	912	protein_coding	proline oxidase&&sp|P94390|PROD2_BACSU Proline dehydrogenase 2 OS=Bacillus subtilis (strain 168) OX=224308 GN=putB PE=1 SV=1 && PF01619:Proline dehydrogenase	-
BSU_17940	27	79	22.90783436	59.93365145	28.67772988	74.38678333	-1.371624035	0.0095587	0.062966041	yneI	NC_000964.3	1924030	1924392	+	363	protein_coding	putative response regulator (CheY homolog)&&sp|P45709|CCDB_BACSU Protein CcdB OS=Bacillus subtilis (strain 168) OX=224308 GN=ccdB PE=3 SV=1 && PF00072:Response regulator receiver domain	Response_reg
BSU_11420	121	352	37.52865648	97.62109766	128.5007172	331.461876	-1.366288717	0.002145441	0.020235414	trpS	NC_000964.3	1218113	1219105	-	993	protein_coding	tryptophanyl-tRNA synthetase&&sp|P21656|SYW_BACSU Tryptophan--tRNA ligase OS=Bacillus subtilis (strain 168) OX=224308 GN=trpS PE=1 SV=2 && PF00579:tRNA synthetases class I (W and Y)	-
BSU_26850	13	38	4.08132557	10.66755427	13.81048139	35.77842165	-1.366106507	0.031942348	0.148187824	yrpG	NC_000964.3	2742909	2743889	+	981	protein_coding	putative aldo-keto reductase&&sp|O05408|YRPG_BACSU Uncharacterized oxidoreductase YrpG OS=Bacillus subtilis (strain 168) OX=224308 GN=yrpG PE=3 SV=2 && PF00248:Aldo/keto reductase family	Aldo_ket_red
BSU_21570	45	131	27.82979878	72.442299	47.79277065	123.3534722	-1.365844022	0.004932371	0.038730538	yokJ	NC_000964.3	2275200	2275697	-	498	protein_coding	conserved protein of unknown function%3B phage SPbeta&&sp|O31997|YOKJ_BACSU Antitoxin YokJ OS=Bacillus subtilis (strain 168) OX=224308 GN=yokJ PE=1 SV=1 && PF09346:SMI1 / KNR4 family (SUKH-1)	-
BSU_12700	165	479	51.96034004	134.8798053	175.2263684	451.05358	-1.363509289	0.00190531	0.018466541	xkdQ	NC_000964.3	1339632	1340609	+	978	protein_coding	phage PBSX%3B conserved hypothetical protein&&sp|P54336|XKDQ_BACSU Phage-like element PBSX protein XkdQ OS=Bacillus subtilis (strain 168) OX=224308 GN=xkdQ PE=4 SV=1 && -	-
BSU_03080	12	35	7.947951134	20.72838006	12.74853608	32.9534184	-1.362292385	0.039238489	0.17206888	ycgE	NC_000964.3	334092	334556	+	465	protein_coding	putative transcriptional regulator&&sp|O31472|YCGE_BACSU Uncharacterized HTH-type transcriptional regulator YcgE OS=Bacillus subtilis (strain 168) OX=224308 GN=ycgE PE=4 SV=2 && PF01047:MarR family	MarR
BSU_09965	12	35	7.120996681	18.57167	12.74853608	32.9534184	-1.362292385	0.039238489	0.17206888	yhaJ	NC_000964.3	1072042	1072560	-	519	protein_coding	putative membrane enzyme&&sp|O07518|YHAJ_BACSU Uncharacterized membrane protein YhaJ OS=Bacillus subtilis (strain 168) OX=224308 GN=yhaJ PE=4 SV=2 && PF11667:Putative zincin peptidase	-
BSU_11190	2	6	0.59341639	1.591857429	2.129174172	5.644991938	-1.360694551	0.325868652	0.617001409	argC	NC_000964.3	1195034	1196071	+	1038	protein_coding	N-acetylglutamate gamma-semialdehyde dehydrogenase&&sp|P23715|ARGC_BACSU N-acetyl-gamma-glutamyl-phosphate reductase OS=Bacillus subtilis (strain 168) OX=224308 GN=argC PE=3 SV=3 && PF02774:Semialdehyde dehydrogenase, dimerisation domain|PF01118:Semialdehyde dehydrogenase, NAD binding domain	-
BSU_19790	2	6	0.64566689	1.732020976	2.129174172	5.644991938	-1.360694551	0.325868652	0.617001409	cgeB	NC_000964.3	2149084	2150037	+	954	protein_coding	protein involved in maturation of the outermost layer of the spore&&sp|P42090|CGEB_BACSU Protein CgeB OS=Bacillus subtilis (strain 168) OX=224308 GN=cgeB PE=4 SV=2 && PF13524:Glycosyl transferases group 1|PF12996:DUF based on E. rectale Gene description (DUF3880)	-
BSU_19990	2	6	2.116722381	5.678171859	2.129174172	5.644991938	-1.360694551	0.325868652	0.617001409	yosV	NC_000964.3	2157829	2158119	-	291	protein_coding	conserved hypothetical protein%3B phage SPbeta&&sp|O34537|YOSV_BACSU SPbeta prophage-derived uncharacterized protein YosV OS=Bacillus subtilis (strain 168) OX=224308 GN=yosV PE=4 SV=1 && -	-
BSU_tRNA_68	2	6	8.323867742	22.32902717	2.129174172	5.644991938	-1.360694551	0.325868652	0.617001409	trnB-Gly2	NC_000964.3	3172247	3172320	-	74	protein_coding	tRNA-Gly&&-- && -	-
BSU_38620	2	6	1.042244015	2.795851118	2.129174172	5.644991938	-1.360694551	0.325868652	0.617001409	aag	NC_000964.3	3964278	3964868	-	591	protein_coding	3-alkylated purines and hypoxanthine DNA glycosidase&&sp|P94378|3MGH_BACSU Putative 3-methyladenine DNA glycosylase OS=Bacillus subtilis (strain 168) OX=224308 GN=yxlJ PE=3 SV=1 && PF02245:Methylpurine-DNA glycosylase (MPG)	-
BSU_40239	2	6	3.602141596	9.662853865	2.129174172	5.644991938	-1.360694551	0.325868652	0.617001409	yyzF	NC_000964.3	4134996	4135166	-	171	protein_coding	hypothetical protein&&sp|C0H3T9|YYZF_BACSU Uncharacterized protein YyzF OS=Bacillus subtilis (strain 168) OX=224308 GN=yyzF PE=4 SV=1 && PF14116:YyzF-like protein	-
sRNA00009	2	6	8.927046564	23.94707262	2.129174172	5.644991938	-1.360694551	0.325868652	0.617001409	-	NC_000964.3	1481580	1481648	-	69	-	-	-
BSU_05820	49	142	45.31883548	117.4341429	52.04055751	133.7118096	-1.359505196	0.004606182	0.036623489	gmuA	NC_000964.3	626933	627265	+	333	protein_coding	oligo-alpha-mannoside phosphotransferase system enzyme IIA&&sp|O05506|PTEA_BACSU PTS system oligo-beta-mannoside-specific EIIA component OS=Bacillus subtilis (strain 168) OX=224308 GN=gmuA PE=1 SV=2 && PF02255:PTS system, Lactose/Cellobiose specific IIA subunit	-
BSU_03190	11	32	4.326710308	11.25481829	11.68659115	30.12841482	-1.35777911	0.049028188	0.197890078	ycgL	NC_000964.3	343578	344360	+	783	protein_coding	hypothetical protein&&sp|P94389|YCGL_BACSU Uncharacterized protein YcgL OS=Bacillus subtilis (strain 168) OX=224308 GN=ycgL PE=4 SV=1 && PF10127:RNA repair pathway DNA polymerase beta family	-
BSU_37620	11	32	4.360121198	11.34172809	11.68659115	30.12841482	-1.35777911	0.049028188	0.197890078	psrF	NC_000964.3	3861437	3862213	+	777	protein_coding	prespore-specific transcription regulatory gene&&sp|P39650|RSFA_BACSU Prespore-specific transcriptional regulator RsfA OS=Bacillus subtilis (strain 168) OX=224308 GN=rsfA PE=1 SV=1 && -	-
BSU_09670	521	1505	188.997878	488.1789863	553.2793557	1417.203872	-1.356787501	0.001376562	0.014497031	dat	NC_000964.3	1041994	1042842	+	849	protein_coding	D-alanine aminotransferase&&sp|O07597|DAAA_BACSU D-alanine aminotransferase OS=Bacillus subtilis (strain 168) OX=224308 GN=dat PE=3 SV=1 && PF01063:Amino-transferase class IV	-
BSU_33260	387	1116	96.90200178	249.8672602	410.9785129	1050.895429	-1.354242491	0.0014735	0.015252894	yvrN	NC_000964.3	3412128	3413357	-	1230	protein_coding	putative ABC transporter (ATP-binding protein)&&sp|P46324|YVRN_BACSU Uncharacterized ABC transporter permease YvrN OS=Bacillus subtilis (strain 168) OX=224308 GN=yvrN PE=3 SV=3 && PF02687:FtsX-like permease family|PF12704:MacB-like periplasmic core domain	-
BSU_08350	10	29	4.865451919	12.61666464	10.62464671	27.3034108	-1.352355014	0.062450709	0.232914612	estB	NC_000964.3	910019	910651	+	633	protein_coding	secreted esterase / acylglycerol lipase&&sp|Q79F14|ESTB_BACSU Extracellular esterase EstB OS=Bacillus subtilis (strain 168) OX=224308 GN=estB PE=1 SV=1 && PF01674:Lipase (class 2)	-
BSU_02050	117	336	30.40845861	78.0856444	124.2529306	316.3952046	-1.347651042	0.002563089	0.022852537	ybdO	NC_000964.3	225064	226248	+	1185	protein_coding	putative phage protein%3B prophage region 1&&sp|O31437|YBDO_BACSU Uncharacterized protein YbdO OS=Bacillus subtilis (strain 168) OX=224308 GN=ybdO PE=4 SV=1 && PF16226:Domain of unknown function (DUF4885)	-
BSU_11450	687	1971	230.4840895	591.2813961	729.5624891	1856.020671	-1.346973636	0.001428275	0.014886014	oppC	NC_000964.3	1222533	1223450	+	918	protein_coding	oligopeptide ABC transporter (permease)&&sp|P24139|OPPC_BACSU Oligopeptide transport system permease protein OppC OS=Bacillus subtilis (strain 168) OX=224308 GN=oppC PE=2 SV=1 && PF12911:N-terminal TM domain of oligopeptide transport permease C|PF00528:Binding-protein-dependent transport system inner membrane component	BPD_transp_1
BSU_19010	9	26	4.967469459	12.83185433	9.562702928	24.47840624	-1.345713385	0.065268743	0.239703791	yobM	NC_000964.3	2073658	2074215	-	558	protein_coding	putative phage protein%3B putative defective prophage 6&&sp|O34377|YOBM_BACSU Uncharacterized protein YobM OS=Bacillus subtilis (strain 168) OX=224308 GN=yobM PE=4 SV=2 && PF09346:SMI1 / KNR4 family (SUKH-1)	-
BSU_07700	469	1344	106.2870323	272.3516957	498.0581332	1265.595493	-1.345231751	0.001516402	0.015590932	nagP	NC_000964.3	840656	842014	+	1359	protein_coding	phosphotransferase system (PTS) N-acetylglucosamine-specific enzyme IICB component&&sp|O34521|PTWCB_BACSU PTS system N-acetylglucosamine-specific EIICB component OS=Bacillus subtilis (strain 168) OX=224308 GN=nagP PE=2 SV=1 && PF00367:phosphotransferase system, EIIB|PF02378:Phosphotransferase system, EIIC	-
BSU_09090	44	126	14.38562281	36.83578368	46.73082393	118.645137	-1.342094883	0.006120578	0.045357858	yhcI	NC_000964.3	983229	984170	+	942	protein_coding	putative ABC transporter (permease)&&sp|P54593|YHCI_BACSU Uncharacterized protein YhcI OS=Bacillus subtilis (strain 168) OX=224308 GN=yhcI PE=4 SV=1 && PF12679:ABC-2 family transporter protein	-
BSU_17090	42	120	19.07859951	48.74182923	44.60693049	112.9951346	-1.338712574	0.006953612	0.049944573	pksB	NC_000964.3	1782713	1783390	+	678	protein_coding	putative hydrolase involved in bacillaene synthesis&&sp|O34769|PKSB_BACSU Probable polyketide biosynthesis zinc-dependent hydrolase PksB OS=Bacillus subtilis (strain 168) OX=224308 GN=pksB PE=1 SV=1 && PF00753:Metallo-beta-lactamase superfamily	Lactamase_B
BSU_12730	156	445	45.88860039	117.0478932	165.6688489	419.0369034	-1.338180221	0.002311505	0.021360364	xkdT	NC_000964.3	1341350	1342396	+	1047	protein_coding	phage PBSX%3B putative base plate assembly protein&&sp|P54339|XKDT_BACSU Phage-like element PBSX protein XkdT OS=Bacillus subtilis (strain 168) OX=224308 GN=xkdT PE=3 SV=1 && PF04865:Baseplate J-like protein	-
BSU_32080	53	151	50.85079328	129.5454567	56.28834434	142.1868128	-1.335132526	0.005787299	0.043380985	yuiB	NC_000964.3	3299344	3299664	-	321	protein_coding	hypothetical protein&&sp|O32109|YUIB_BACSU Uncharacterized membrane protein YuiB OS=Bacillus subtilis (strain 168) OX=224308 GN=yuiB PE=4 SV=1 && PF14068:Putative membrane protein	-
BSU_30360	185	525	76.27426331	193.5481271	196.4653005	494.37026	-1.33081784	0.00224965	0.020958472	yttA	NC_000964.3	3108614	3109360	+	747	protein_coding	hypothetical protein&&sp|Q795Q5|YTTA_BACSU Uncharacterized membrane protein YttA OS=Bacillus subtilis (strain 168) OX=224308 GN=yttA PE=2 SV=2 && PF04791:LMBR1-like membrane protein	-
Novel00036	191	541	16.20517172	41.04317144	202.8369802	509.4369312	-1.328099643	0.002225869	0.020821913	-	NC_000964.3	344967	348596	-	3630	-	PF01619:Proline dehydrogenase|PF00171:Aldehyde dehydrogenase family|PF00474:Sodium:solute symporter family	Aldedh
BSU_04030	13	37	10.18773635	25.9274285	13.81048139	34.83675393	-1.327767842	0.038410682	0.169254745	ycsD	NC_000964.3	455346	455738	+	393	protein_coding	putative hydroxyacyl-(acyl carrier protein) dehydratase&&sp|P42961|YCSD_BACSU Uncharacterized protein YcsD OS=Bacillus subtilis (strain 168) OX=224308 GN=ycsD PE=3 SV=2 && PF07977:FabA-like domain	-
BSU_25030	13	37	8.289400381	21.09623064	13.81048139	34.83675393	-1.327767842	0.038410682	0.169254745	yqgC	NC_000964.3	2586221	2586703	-	483	protein_coding	conserved integral inner membrane protein of unknown function&&sp|P54486|YQGC_BACSU Uncharacterized protein YqgC OS=Bacillus subtilis (strain 168) OX=224308 GN=yqgC PE=4 SV=1 && PF04306:Protein of unknown function (DUF456)	-
BSU_12650	913	2575	200.7056218	506.1618044	969.5624175	2424.787509	-1.32235185	0.001662263	0.016738704	xkdK	NC_000964.3	1332402	1333802	+	1401	protein_coding	phage PBSX%3B conserved hypothetical protein&&sp|P54331|XKDK_BACSU Phage-like element PBSX protein XkdK OS=Bacillus subtilis (strain 168) OX=224308 GN=xkdK PE=3 SV=2 && PF17481:Phage tail sheath protein beta-sandwich domain|PF17482:Phage tail sheath C-terminal domain|PF04984:Phage tail sheath protein subtilisin-like domain	-
BSU_23460	95	268	66.34556715	167.3579996	100.8901046	252.3618507	-1.321741075	0.003355748	0.028526982	spoIIAB	NC_000964.3	2444208	2444648	-	441	protein_coding	anti-sigma factor (antagonist of sigma(F)) and serine kinase&&sp|P10728|SP2AB_BACSU Anti-sigma F factor OS=Bacillus subtilis (strain 168) OX=224308 GN=spoIIAB PE=1 SV=1 && PF13581:Histidine kinase-like ATPase domain	-
BSU_10180	60	169	23.78247926	59.89850147	63.72197124	159.136819	-1.318874716	0.005304916	0.040564391	yhfC	NC_000964.3	1093874	1094650	+	777	protein_coding	putative integral membrane protein&&sp|O07601|YHFC_BACSU Uncharacterized membrane protein YhfC OS=Bacillus subtilis (strain 168) OX=224308 GN=yhfC PE=4 SV=1 && PF10086:YhfC intramembrane metalloprotease	-
BSU_11720	710	1996	281.4260046	707.4402895	753.9872606	1879.562345	-1.317655432	0.001777136	0.017559799	fabI	NC_000964.3	1247788	1248564	+	777	protein_coding	enoyl-acyl carrier protein reductase&&sp|P54616|FABI_BACSU Enoyl-[acyl-carrier-protein] reductase [NADH] FabI OS=Bacillus subtilis (strain 168) OX=224308 GN=fabI PE=1 SV=2 && PF13561:Enoyl-(Acyl carrier protein) reductase	-
BSU_00080	1	3	0.324876695	0.871491567	1.067259409	2.819934148	-1.313624142	0.639289678	0.859549433	yaaC	NC_000964.3	14847	15794	-	948	protein_coding	hypothetical protein&&sp|P37526|YAAC_BACSU Uncharacterized protein YaaC OS=Bacillus subtilis (strain 168) OX=224308 GN=yaaC PE=4 SV=1 && PF14175:YaaC-like Protein	-
BSU_01520	1	3	0.693655645	1.860752265	1.067259409	2.819934148	-1.313624142	0.639289678	0.859549433	ybaK	NC_000964.3	156109	156552	+	444	protein_coding	hypothetical protein&&sp|P50862|YBAK_BACSU Uncharacterized protein YbaK OS=Bacillus subtilis (strain 168) OX=224308 GN=ybaK PE=4 SV=1 && PF10730:Protein of unknown function (DUF2521)	-
BSU_06130	1	3	0.877444748	2.353772095	1.067259409	2.819934148	-1.313624142	0.639289678	0.859549433	ydjC	NC_000964.3	664319	664669	+	351	protein_coding	conserved hypothetical protein%3B prophage region 3&&sp|O34715|YDJC_BACSU Uncharacterized protein YdjC OS=Bacillus subtilis (strain 168) OX=224308 GN=ydjC PE=4 SV=1 && -	-
BSU_tRNA_38	1	3	4.161933871	11.16451359	1.067259409	2.819934148	-1.313624142	0.639289678	0.859549433	trnD-Trp	NC_000964.3	952397	952470	+	74	protein_coding	tRNA-Trp&&-- && -	-
BSU_10820	1	3	0.22513385	0.603928367	1.067259409	2.819934148	-1.313624142	0.639289678	0.859549433	yisQ	NC_000964.3	1160776	1162143	-	1368	protein_coding	putative Na(+)-driven efflux transporter&&sp|O07940|YISQ_BACSU Uncharacterized transporter YisQ OS=Bacillus subtilis (strain 168) OX=224308 GN=yisQ PE=3 SV=1 && PF01554:MatE	MatE
BSU_misc_RNA_18	1	3	1.974250682	5.295987214	1.067259409	2.819934148	-1.313624142	0.639289678	0.859549433	mswB	NC_000964.3	1385736	1385891	-	156	protein_coding	--&&-- && -	-
BSU_18978	1	3	3.311646306	8.883591456	1.067259409	2.819934148	-1.313624142	0.639289678	0.859549433	bsrE	NC_000964.3	2069883	2069975	+	93	protein_coding	type I toxin (BsrE/AsrE)&&sp|A0A2K4Z9J5|BSRE_BACSU Small toxic protein BsrE OS=Bacillus subtilis (strain 168) OX=224308 GN=bsrE PE=1 SV=1 && -	-
BSU_19610	1	3	1.222155184	3.278468276	1.067259409	2.819934148	-1.313624142	0.639289678	0.859549433	yodI	NC_000964.3	2134244	2134495	+	252	protein_coding	putative spore coat protein&&sp|O34654|YODI_BACSU Uncharacterized protein YodI OS=Bacillus subtilis (strain 168) OX=224308 GN=yodI PE=4 SV=1 && -	-
BSU_19920	1	3	2.333205352	6.258893981	1.067259409	2.819934148	-1.313624142	0.639289678	0.859549433	yotD	NC_000964.3	2154887	2155018	-	132	protein_coding	conserved protein with rubredoxin fold%3B phage SPbeta&&sp|O34407|YOTD_BACSU SPbeta prophage-derived uncharacterized protein YotD OS=Bacillus subtilis (strain 168) OX=224308 GN=yotD PE=4 SV=1 && -	-
BSU_22290	1	3	2.933172442	7.868323861	1.067259409	2.819934148	-1.313624142	0.639289678	0.859549433	sspM	NC_000964.3	2339670	2339774	+	105	protein_coding	small acid-soluble spore protein&&sp|Q7WY65|SSPM_BACSU Small, acid-soluble spore protein M OS=Bacillus subtilis (strain 168) OX=224308 GN=sspM PE=1 SV=1 && -	-
BSU_23330	1	3	1.069385786	2.868659741	1.067259409	2.819934148	-1.313624142	0.639289678	0.859549433	ypuC	NC_000964.3	2433878	2434165	-	288	protein_coding	--&&-- && -	-
BSU_23940	1	3	0.58000585	1.555883249	1.067259409	2.819934148	-1.313624142	0.639289678	0.859549433	yqjB	NC_000964.3	2488953	2489483	-	531	protein_coding	putative L%2CD-transpeptidase&&sp|P54539|YQJB_BACSU Putative L,D-transpeptidase YqjB OS=Bacillus subtilis (strain 168) OX=224308 GN=yqjB PE=3 SV=1 && PF03734:L,D-transpeptidase catalytic domain	-
BSU_25710	1	3	0.409008109	1.097176634	1.067259409	2.819934148	-1.313624142	0.639289678	0.859549433	cwlH	NC_000964.3	2648903	2649655	-	753	protein_coding	N-acetylmuramoyl-L-alanine amidase&&sp|P54450|CWLH_BACSU N-acetylmuramoyl-L-alanine amidase CwlH OS=Bacillus subtilis (strain 168) OX=224308 GN=cwlH PE=1 SV=1 && PF01471:Putative peptidoglycan binding domain|PF01510:N-acetylmuramoyl-L-alanine amidase	PG_binding_1
BSU_26619	1	3	2.138771573	5.737319482	1.067259409	2.819934148	-1.313624142	0.639289678	0.859549433	yrzO	NC_000964.3	2720526	2720669	-	144	protein_coding	hypothetical protein&&sp|C0H458|YRZO_BACSU Uncharacterized protein YrzO OS=Bacillus subtilis (strain 168) OX=224308 GN=yrzO PE=4 SV=1 && PF14142:YrzO-like protein	-
BSU_27440	1	3	0.374675312	1.005077865	1.067259409	2.819934148	-1.313624142	0.639289678	0.859549433	glnH	NC_000964.3	2803108	2803929	+	822	protein_coding	glutamine ABC transporter (glutamine-binding lipoprotein)&&sp|O34563|GLNH_BACSU ABC transporter glutamine-binding protein GlnH OS=Bacillus subtilis (strain 168) OX=224308 GN=glnH PE=2 SV=1 && PF00497:Bacterial extracellular solute-binding proteins, family 3	-
BSU_27830	1	3	0.5158846	1.383876056	1.067259409	2.819934148	-1.313624142	0.639289678	0.859549433	sgpA	NC_000964.3	2843931	2844527	-	597	protein_coding	spore germination protein&&sp|P94446|COXA_BACSU Sporulation cortex protein CoxA OS=Bacillus subtilis (strain 168) OX=224308 GN=coxA PE=2 SV=4 && PF09580:Sporulation lipoprotein YhcN/YlaJ (Spore_YhcN_YlaJ)	-
BSU_32280	1	3	0.614736739	1.649049911	1.067259409	2.819934148	-1.313624142	0.639289678	0.859549433	yutG	NC_000964.3	3317502	3318002	+	501	protein_coding	putative phosphatidylglycerophosphatase&&sp|O32124|YUTG_BACSU Uncharacterized protein YutG OS=Bacillus subtilis (strain 168) OX=224308 GN=yutG PE=4 SV=1 && PF04608:Phosphatidylglycerophosphatase A	-
BSU_32850	1	3	0.338815299	0.908882294	1.067259409	2.819934148	-1.313624142	0.639289678	0.859549433	putM	NC_000964.3	3372740	3373648	-	909	protein_coding	proline dehydrogenase 1&&sp|O32179|PROD1_BACSU Proline dehydrogenase 1 OS=Bacillus subtilis (strain 168) OX=224308 GN=fadM PE=2 SV=1 && PF01619:Proline dehydrogenase	-
BSU_36215	1	3	2.444310369	6.556936551	1.067259409	2.819934148	-1.313624142	0.639289678	0.859549433	BSU_36215	NC_000964.3	3728336	3728461	-	126	protein_coding	hypothetical protein&&-- && -	-
BSU_36500	1	3	0.662329261	1.776718291	1.067259409	2.819934148	-1.313624142	0.639289678	0.859549433	ywoB	NC_000964.3	3756044	3756508	-	465	protein_coding	putative integral inner membrane protein&&sp|P94572|YWOB_BACSU Uncharacterized protein YwoB OS=Bacillus subtilis (strain 168) OX=224308 GN=ywoB PE=4 SV=1 && -	-
BSU_36670	1	3	1.629540246	4.371291034	1.067259409	2.819934148	-1.313624142	0.639289678	0.859549433	csbD	NC_000964.3	3770104	3770292	-	189	protein_coding	stress response protein&&sp|P70964|CSBD_BACSU Stress response protein CsbD OS=Bacillus subtilis (strain 168) OX=224308 GN=csbD PE=1 SV=1 && PF05532:CsbD-like	-
Novel00320	1	3	2.039623222	5.471351029	1.067259409	2.819934148	-1.313624142	0.639289678	0.859549433	-	NC_000964.3	4023021	4023171	+	151	-	-	-
Novel00008	6	17	9.829248078	24.90240797	6.376878832	16.00338713	-1.312300439	0.105439902	0.32632756	-	NC_000964.3	40826	41013	-	188	-	PF13177:DNA polymerase III, delta subunit	-
BSU_11180	11	31	6.844069032	17.24673008	11.68659115	29.18674686	-1.312167317	0.059891459	0.226077114	yitZ	NC_000964.3	1194333	1194827	+	495	protein_coding	putative transport protein&&sp|P70952|YITZ_BACSU Uncharacterized MFS-type transporter YitZ OS=Bacillus subtilis (strain 168) OX=224308 GN=yitZ PE=3 SV=2 && PF07690:Major Facilitator Superfamily	MFS_1
Novel00328	16	45	6.741080305	16.95295497	16.99631879	42.37009488	-1.312116787	0.02605029	0.129260408	-	NC_000964.3	4046099	4046829	-	731	-	PF07969:Amidohydrolase family|PF00491:Arginase family	-
BSU_03180	26	73	8.367357124	21.00686256	27.61578323	68.73678019	-1.312073767	0.015040927	0.08791528	cah	NC_000964.3	342538	343494	+	957	protein_coding	promiscuous acetyl xylan esterase-cephalosporin C deacetylase&&sp|P94388|CAH_BACSU Cephalosporin-C deacetylase OS=Bacillus subtilis (strain 168) OX=224308 GN=cah PE=1 SV=1 && PF05448:Acetyl xylan esterase (AXE1)	-
BSU_31220	218	610	32.43493585	81.15396833	231.5095385	574.4119511	-1.31059469	0.002454872	0.022206075	rhaE	NC_000964.3	3201860	3203929	-	2070	protein_coding	bifunctional rhamnulose-1-phosphate aldolase/alcohol dehydrogenase&&sp|P40747|YUXG_BACSU Uncharacterized oxidoreductase YuxG OS=Bacillus subtilis (strain 168) OX=224308 GN=yuxG PE=3 SV=2 && PF00596:Class II Aldolase and Adducin N-terminal domain|PF13561:Enoyl-(Acyl carrier protein) reductase	Aldolase_II
BSU_12230	70	196	26.51761064	66.392007	74.34143808	184.561828	-1.310559861	0.004937825	0.038730538	yjjA	NC_000964.3	1294138	1294950	+	813	protein_coding	putative enzyme&&sp|O34394|YJJA_BACSU Uncharacterized protein YjjA OS=Bacillus subtilis (strain 168) OX=224308 GN=yjjA PE=4 SV=1 && PF02602:Uroporphyrinogen-III synthase HemD	HEM4
BSU_12649	132	369	185.6336532	464.0155373	140.18213	347.4702144	-1.308894846	0.002972517	0.025797601	ykzM	NC_000964.3	1332187	1332405	+	219	protein_coding	phage PBSX%3B conserved hypothetical protein&&sp|C0H3Z7|YKZM_BACSU Uncharacterized protein YkzM OS=Bacillus subtilis (strain 168) OX=224308 GN=ykzM PE=4 SV=1 && -	-
BSU_17120	212	592	28.33872334	70.76027361	225.1378588	557.461946	-1.307634025	0.002465027	0.022238833	pksE	NC_000964.3	1786104	1788407	+	2304	protein_coding	enzyme involved in bacillaene synthesis&&sp|O34787|PKSE_BACSU Polyketide biosynthesis protein PksE OS=Bacillus subtilis (strain 168) OX=224308 GN=pksE PE=1 SV=3 && PF03060:Nitronate monooxygenase|PF00698:Acyl transferase domain	Acyl_transf_1
BSU_11910	603	1681	150.98684	376.368158	640.3589759	1582.937256	-1.305500046	0.002021594	0.019378857	yjcM	NC_000964.3	1263702	1264931	-	1230	protein_coding	conserved hypothetical protein%3B phage island&&sp|O31635|YJCM_BACSU Uncharacterized protein YjcM OS=Bacillus subtilis (strain 168) OX=224308 GN=yjcM PE=3 SV=1 && PF12671:Putative amidase domain	-
BSU_33040	2975	8283	659.6470422	1642.23645	3159.296275	7799.822455	-1.303807421	0.001810194	0.017847804	fumC	NC_000964.3	3389024	3390412	-	1389	protein_coding	fumarate hydratase&&sp|P07343|FUMC_BACSU Fumarate hydratase class II OS=Bacillus subtilis (strain 168) OX=224308 GN=fumC PE=3 SV=2 && PF00206:Lyase|PF10415:Fumarase C C-terminus	-
BSU_11920	42	117	40.29685505	100.376281	44.60693049	110.1701335	-1.302227499	0.008890921	0.059774746	yjcN	NC_000964.3	1265057	1265377	+	321	protein_coding	conserved hypothetical protein%3B phage island&&sp|O31636|YJCN_BACSU Uncharacterized protein YjcN OS=Bacillus subtilis (strain 168) OX=224308 GN=yjcN PE=3 SV=1 && -	-
BSU_11381	2802	7787	1855.84659	4611.768445	2975.579516	7332.755648	-1.301152323	0.001851535	0.018150354	appAn	NC_000964.3	1213537	1214001	+	465	protein_coding	--&&sp|P42061|APPA_BACSU Oligopeptide-binding protein AppA OS=Bacillus subtilis (strain 168) OX=224308 GN=appA PE=1 SV=2 && PF00496:Bacterial extracellular solute-binding proteins, family 5 Middle	-
Novel00149	14	39	9.581696645	23.86724905	14.87242698	36.72008933	-1.297460793	0.037620819	0.167061322	-	NC_000964.3	2115597	2116046	+	450	-	PF00877:NlpC/P60 family|PF01476:LysM domain	LysM
Novel00134	5	14	4.106441419	10.28127651	5.314942064	13.17837747	-1.292084699	0.153584596	0.405268024	-	NC_000964.3	1750990	1751364	-	375	-	PF17770:Ribonuclease J C-terminal domain	-
BSU_11970	42	116	40.67701406	100.4572166	44.60693049	109.2284664	-1.289857844	0.009650452	0.0633875	yjcS	NC_000964.3	1268275	1268592	+	318	protein_coding	conserved hypothetical protein%3B phage island&&sp|O31641|YJCS_BACSU Uncharacterized protein YjcS OS=Bacillus subtilis (strain 168) OX=224308 GN=yjcS PE=1 SV=1 && PF03992:Antibiotic biosynthesis monooxygenase	ABM
BSU_22900	9	25	15.66015795	38.89708124	9.562702928	23.53673791	-1.289422432	0.081307728	0.27886535	ypfB	NC_000964.3	2396798	2396974	-	177	protein_coding	hypothetical protein&&sp|P38492|YPFB_BACSU Uncharacterized protein YpfB OS=Bacillus subtilis (strain 168) OX=224308 GN=ypfB PE=4 SV=1 && PF17313:Family of unknown function (DUF5359)	-
BSU_30220	9	25	2.369100819	5.884430238	9.562702928	23.53673791	-1.289422432	0.081307728	0.27886535	bioFC	NC_000964.3	3092184	3093353	-	1170	protein_coding	8-amino-7-oxononanoate synthase (pimeloyl-CoA-dependent)&&sp|P53556|BIOF2_BACSU 8-amino-7-oxononanoate synthase 2 OS=Bacillus subtilis (strain 168) OX=224308 GN=bioF PE=1 SV=1 && PF00155:Aminotransferase class I and II	Aminotran_1_2
BSU_39830	9	25	10.99939666	27.32056896	9.562702928	23.53673791	-1.289422432	0.081307728	0.27886535	yxcA	NC_000964.3	4091477	4091728	-	252	protein_coding	hypothetical protein&&sp|P46332|YXCA_BACSU Uncharacterized protein YxcA OS=Bacillus subtilis (strain 168) OX=224308 GN=yxcA PE=4 SV=1 && -	-
Novel00029	13	36	5.879266349	14.55813225	13.81048139	33.89508619	-1.288382475	0.046163285	0.190710765	-	NC_000964.3	224145	224825	+	681	-	-	-
BSU_17580	187	515	35.95058733	88.53092235	198.5891938	484.9535904	-1.287576712	0.003114963	0.026880541	xynB	NC_000964.3	1888774	1890375	+	1602	protein_coding	xylan beta-1%2C4-xylosidase&&sp|P94489|XYNB_BACSU Beta-xylosidase OS=Bacillus subtilis (strain 168) OX=224308 GN=xynB PE=1 SV=2 && PF17851:Beta xylosidase C-terminal Concanavalin A-like domain|PF04616:Glycosyl hydrolases family 43	-
Novel00191	255	700	119.1740397	292.5249387	270.8015626	659.1619769	-1.283043742	0.002869256	0.025140408	-	NC_000964.3	2585428	2586086	+	659	-	PF00081:Iron/manganese superoxide dismutases, alpha-hairpin domain|PF02777:Iron/manganese superoxide dismutases, C-terminal domain	-
BSU_25050	1430	3903	1026.610355	2505.483406	1518.588802	3675.321217	-1.275076358	0.002331417	0.021414324	yqgA	NC_000964.3	2587996	2588424	-	429	protein_coding	cell wall protein&&sp|P54484|YQGA_BACSU Cell wall-binding protein YqgA OS=Bacillus subtilis (strain 168) OX=224308 GN=yqgA PE=1 SV=2 && -	-
BSU_misc_RNA_29	8	22	23.24400803	57.1566922	8.500760064	20.71173234	-1.273637588	0.108539013	0.33253731	mswE	NC_000964.3	1630115	1630220	+	106	protein_coding	--&&-- && -	-
BSU_24600	22	60	38.94039277	94.96252936	23.36799686	56.4951059	-1.269534565	0.024740954	0.125074702	sinI	NC_000964.3	2552446	2552619	+	174	protein_coding	antagonist of SinR&&sp|P23308|SINI_BACSU Protein SinI OS=Bacillus subtilis (strain 168) OX=224308 GN=sinI PE=1 SV=1 && PF08671:Anti-repressor SinI	-
BSU_02850	32	87	10.26610355	24.95733975	33.98746331	81.92012058	-1.266429178	0.013926096	0.083319303	znuA	NC_000964.3	308332	309291	+	960	protein_coding	Zn(II)-binding lipoprotein&&sp|O34966|ZNUA_BACSU High-affinity zinc uptake system binding-protein ZnuA OS=Bacillus subtilis (strain 168) OX=224308 GN=znuA PE=1 SV=1 && PF01297:Zinc-uptake complex component A periplasmic	-
BSU_10510	18	49	10.49942408	25.55715042	19.12021116	46.13676481	-1.265871781	0.029914245	0.14107286	yhjH	NC_000964.3	1124438	1124965	+	528	protein_coding	putative transcriptional regulator&&sp|Q796S4|YHJH_BACSU Uncharacterized HTH-type transcriptional regulator YhjH OS=Bacillus subtilis (strain 168) OX=224308 GN=yhjH PE=4 SV=1 && PF01047:MarR family	MarR
BSU_12500	11	30	5.674730605	13.83876056	11.68659115	28.24507886	-1.265066264	0.073084359	0.259634319	xkdA	NC_000964.3	1320570	1321166	-	597	protein_coding	phage PBSX%3B putative peptidase&&sp|P39780|XKDA_BACSU Phage-like element PBSX protein XkdA OS=Bacillus subtilis (strain 168) OX=224308 GN=xkdA PE=4 SV=4 && PF06114:IrrE N-terminal-like domain	DUF955
Novel00338	11	30	5.102129775	12.4423796	11.68659115	28.24507886	-1.265066264	0.073084359	0.259634319	-	NC_000964.3	4173399	4174062	-	664	-	PF10916:Protein of unknown function (DUF2712)|PF10920:Protein of unknown function (DUF2705)	-
Novel00192	28	76	18.78764048	45.5985653	29.73967655	71.56178178	-1.263622002	0.016984831	0.097162598	-	NC_000964.3	2587972	2588430	+	459	-	-	-
BSU_12190	4	11	1.964804507	4.831426932	4.253009942	10.35336446	-1.261516537	0.235949907	0.524012602	yjhB	NC_000964.3	1290018	1290644	+	627	protein_coding	putative ADP-ribose pyrophosphatase&&sp|C0SPC3|YJHB_BACSU Putative ADP-ribose pyrophosphatase YjhB OS=Bacillus subtilis (strain 168) OX=224308 GN=yjhB PE=3 SV=1 && PF00293:NUDIX domain|PF12535:Hydrolase of X-linked nucleoside diphosphate N terminal	NUDIX
BSU_20610	4	11	2.387465941	5.870745517	4.253009942	10.35336446	-1.261516537	0.235949907	0.524012602	yoqJ	NC_000964.3	2197344	2197859	-	516	protein_coding	conserved hypothetical protein%3B phage SPbeta&&sp|O34359|YOQJ_BACSU Uncharacterized SPbeta prophage-derived protein YoqJ OS=Bacillus subtilis (strain 168) OX=224308 GN=yoqJ PE=4 SV=1 && PF06908:YspA SLOG family	-
BSU_32340	4	11	1.255792483	3.087976235	4.253009942	10.35336446	-1.261516537	0.235949907	0.524012602	lytH	NC_000964.3	3321455	3322435	+	981	protein_coding	sporulation-specific L-Ala-D-Glu endopeptidase&&sp|O32130|LYTH_BACSU L-Ala--D-Glu endopeptidase OS=Bacillus subtilis (strain 168) OX=224308 GN=lytH PE=2 SV=2 && PF01551:Peptidase family M23	Peptidase_M23
BSU_35810	4	11	1.112856753	2.736499265	4.253009942	10.35336446	-1.261516537	0.235949907	0.524012602	gerBB	NC_000964.3	3690269	3691375	+	1107	protein_coding	component of germinant receptor B&&sp|P39570|GERBB_BACSU Spore germination protein B2 OS=Bacillus subtilis (strain 168) OX=224308 GN=gerBB PE=2 SV=2 && PF03845:Spore germination protein	-
BSU_38710	4	11	0.89660293	2.204734124	4.253009942	10.35336446	-1.261516537	0.235949907	0.524012602	yxlA	NC_000964.3	3971060	3972433	+	1374	protein_coding	putative purine-cytosine (pyridoxine) permease&&sp|P94369|YXLA_BACSU Putative purine-cytosine permease YxlA OS=Bacillus subtilis (strain 168) OX=224308 GN=yxlA PE=3 SV=1 && PF02133:Permease for cytosine/purines, uracil, thiamine, allantoin	-
BSU_40270	4	11	1.058361191	2.602495435	4.253009942	10.35336446	-1.261516537	0.235949907	0.524012602	yycP	NC_000964.3	4137626	4138789	-	1164	protein_coding	hypothetical protein&&sp|Q45606|YYCP_BACSU Uncharacterized protein YycP OS=Bacillus subtilis (strain 168) OX=224308 GN=yycP PE=3 SV=2 && -	-
Novel00103	4	11	5.894413521	14.4942808	4.253009942	10.35336446	-1.261516537	0.235949907	0.524012602	-	NC_000964.3	1655618	1655826	+	209	-	PF00830:Ribosomal L28 family	-
BSU_37740	14	38	7.010997545	17.01604998	14.87242698	35.77842165	-1.260114635	0.044879015	0.18692765	bacA	NC_000964.3	3873566	3874180	-	615	protein_coding	prephenate decarboxylase&&sp|P39638|BACA_BACSU Prephenate decarboxylase OS=Bacillus subtilis (strain 168) OX=224308 GN=bacA PE=1 SV=1 && -	-
BSU_29440	63	170	13.99923211	33.77815799	66.90781131	160.078486	-1.257124515	0.007436415	0.05238771	argH	NC_000964.3	3011751	3013136	-	1386	protein_coding	argininosuccinate lyase&&sp|O34858|ARLY_BACSU Argininosuccinate lyase OS=Bacillus subtilis (strain 168) OX=224308 GN=argH PE=3 SV=1 && PF00206:Lyase|PF14698:Argininosuccinate lyase C-terminal	-
Novel00222	17	46	8.219329371	19.8869724	18.05826492	43.31176239	-1.256889516	0.035481962	0.158799175	-	NC_000964.3	2904834	2905470	+	637	-	PF00196:Bacterial regulatory proteins, luxR family|PF03061:Thioesterase superfamily	4HBT
BSU_28270	30	81	8.414838974	20.31575423	31.86356991	76.27011767	-1.256255781	0.017035557	0.09720915	leuB	NC_000964.3	2891020	2892117	-	1098	protein_coding	3-isopropylmalate dehydrogenase&&sp|P05645|LEU3_BACSU 3-isopropylmalate dehydrogenase OS=Bacillus subtilis (strain 168) OX=224308 GN=leuB PE=3 SV=3 && PF00180:Isocitrate/isopropylmalate dehydrogenase	-
BSU_14180	299	805	129.5175089	311.8003162	317.5272128	758.037007	-1.255091533	0.00340299	0.028749039	dapH	NC_000964.3	1488973	1489683	+	711	protein_coding	tetrahydrodipicolinate N-acetyltransferase&&sp|O34981|DAPH_BACSU 2,3,4,5-tetrahydropyridine-2,6-dicarboxylate N-acetyltransferase OS=Bacillus subtilis (strain 168) OX=224308 GN=dapH PE=1 SV=2 && PF14602:Hexapeptide repeat of succinyl-transferase|PF00132:Bacterial transferase hexapeptide (six repeats)|PF08503:Tetrahydrodipicolinate succinyltransferase N-terminal	Hexapep
BSU_04100	68	183	27.81255145	66.92777468	72.21754473	172.3201571	-1.253368165	0.006598526	0.047889141	pxpR	NC_000964.3	461615	462367	+	753	protein_coding	transcriptional regulator of the pxp operon (IclR family)&&sp|P42968|KIPR_BACSU HTH-type transcriptional regulator KipR OS=Bacillus subtilis (strain 168) OX=224308 GN=kipR PE=2 SV=4 && PF09339:IclR helix-turn-helix domain|PF01614:Bacterial transcriptional regulator	IclR
BSU_35699	7	19	3.611192203	8.764548355	7.438818498	17.88672571	-1.253161596	0.149110258	0.400619165	yvzE	NC_000964.3	3672929	3673525	+	597	protein_coding	--&&sp|Q05852|GTAB_BACSU UTP--glucose-1-phosphate uridylyltransferase OS=Bacillus subtilis (strain 168) OX=224308 GN=gtaB PE=1 SV=1 && PF00483:Nucleotidyl transferase	-
BSU_04590	93	250	59.67172687	143.4329871	98.7662113	235.4118452	-1.252145972	0.005622269	0.042492811	ydbS	NC_000964.3	512814	513293	+	480	protein_coding	resistance to heterologous antibiotics&&sp|P96615|YDBS_BACSU UPF0699 transmembrane protein YdbS OS=Bacillus subtilis (strain 168) OX=224308 GN=ydbS PE=3 SV=1 && PF03703:Bacterial PH domain	-
BSU_28510	51	137	10.5558726	25.35525061	54.16445093	129.0034744	-1.250259092	0.009043729	0.060357633	abfB	NC_000964.3	2913661	2915148	-	1488	protein_coding	exo-alpha-L-arabinofuranosidase&&sp|P94552|IABF2_BACSU Intracellular exo-alpha-L-arabinofuranosidase 2 OS=Bacillus subtilis (strain 168) OX=224308 GN=abf2 PE=1 SV=2 && PF06964:Alpha-L-arabinofuranosidase C-terminal domain	-
BSU_31890	54	145	12.26481397	29.44818849	57.35029105	136.5368106	-1.249781266	0.00936577	0.061963389	yukC	NC_000964.3	3274462	3275817	-	1356	protein_coding	ESX secretion system YukC protein&&sp|P71070|YUKC_BACSU ESX secretion system protein YukC OS=Bacillus subtilis (strain 168) OX=224308 GN=yukC PE=3 SV=1 && PF10140:WXG100 protein secretion system (Wss), protein YukC	-
BSU_08780	10	27	4.44420067	10.72953254	10.62464671	25.4200745	-1.249747502	0.076954284	0.268165119	ygaJ	NC_000964.3	954893	955585	+	693	protein_coding	putative peptidase&&sp|P71089|YGAJ_BACSU Uncharacterized peptidase YgaJ OS=Bacillus subtilis (strain 168) OX=224308 GN=ygaJ PE=3 SV=2 && PF03575:Peptidase family S51	-
BSU_25720	10	27	4.912011267	11.85895702	10.62464671	25.4200745	-1.249747502	0.076954284	0.268165119	yqeD	NC_000964.3	2649842	2650468	+	627	protein_coding	conserved membrane protein of unknown function&&sp|P54449|YQED_BACSU Uncharacterized protein YqeD OS=Bacillus subtilis (strain 168) OX=224308 GN=yqeD PE=4 SV=1 && PF09335:SNARE associated Golgi protein	-
BSU_28240	69	185	21.1451088	50.69392737	73.27949141	174.2034911	-1.248012953	0.007928918	0.054924905	ysoA	NC_000964.3	2887817	2888821	-	1005	protein_coding	putative hydrolase&&sp|P94569|YSOA_BACSU TPR repeat-containing protein YsoA OS=Bacillus subtilis (strain 168) OX=224308 GN=ysoA PE=4 SV=2 && PF14559:Tetratricopeptide repeat	-
BSU_34640	16	43	8.55508629	20.55872814	16.99631879	40.48675979	-1.246725436	0.036157187	0.161346588	yvdD	NC_000964.3	3558940	3559515	-	576	protein_coding	putative enzyme&&sp|O06986|YVDD_BACSU LOG family protein YvdD OS=Bacillus subtilis (strain 168) OX=224308 GN=yvdD PE=1 SV=1 && PF03641:Possible lysine decarboxylase	-
BSU_39140	16	43	10.66608161	25.63166106	16.99631879	40.48675979	-1.246725436	0.036157187	0.161346588	yxiK	NC_000964.3	4019148	4019609	-	462	protein_coding	hypothetical protein&&sp|P42302|YXIK_BACSU Uncharacterized protein YxiK OS=Bacillus subtilis (strain 168) OX=224308 GN=yxiK PE=4 SV=1 && -	-
BSU_33670	19	51	13.9325691	33.44037641	20.18215748	48.02009968	-1.245924696	0.029542889	0.139610029	rghRB	NC_000964.3	3457104	3457523	+	420	protein_coding	putative phage-like transcriptional repressor&&sp|O32237|RGHRB_BACSU Uncharacterized HTH-type transcriptional regulator RghRB OS=Bacillus subtilis (strain 168) OX=224308 GN=rghRB PE=4 SV=1 && PF13560:Helix-turn-helix domain	-
BSU_04110	28	75	13.43228502	32.17188495	29.73967655	70.62011459	-1.244546657	0.018992235	0.105090369	lipC	NC_000964.3	462431	463072	+	642	protein_coding	spore coat phospholipase B&&sp|P42969|LIPC_BACSU Spore germination lipase LipC OS=Bacillus subtilis (strain 168) OX=224308 GN=lipC PE=2 SV=1 && PF13472:GDSL-like Lipase/Acylhydrolase family	-
BSU_22080	975	2601	199.3914534	475.6260709	1035.403106	2449.270849	-1.242069521	0.003075982	0.026594428	ypwA	NC_000964.3	2320355	2321860	-	1506	protein_coding	metal-dependent carboxypeptidase&&sp|P50848|CBP1_BACSU Carboxypeptidase 1 OS=Bacillus subtilis (strain 168) OX=224308 GN=ypwA PE=1 SV=1 && PF02074:Carboxypeptidase Taq (M32) metallopeptidase	-
Novel00039	51	136	8.63029584	20.57869318	54.16445093	128.0618074	-1.2397001	0.00970661	0.063458819	-	NC_000964.3	377717	379536	-	1820	-	PF00668:Condensation domain|PF00501:AMP-binding enzyme	AMP-binding
BSU_12600	535	1419	198.9987463	471.9568896	568.146608	1336.220515	-1.233659294	0.003480856	0.029209758	xkdF	NC_000964.3	1328702	1329529	+	828	protein_coding	phage PBSX%3B conserved hypothetical protein&&sp|P54326|XKDF_BACSU Phage-like element PBSX protein XkdF OS=Bacillus subtilis (strain 168) OX=224308 GN=xkdF PE=4 SV=2 && PF14550:Putative phage serine protease XkdF	-
BSU_08040	12	32	8.158492886	19.45369255	12.74853608	30.12841482	-1.23351939	0.069628438	0.251286936	yfjM	NC_000964.3	877599	878051	+	453	protein_coding	hypothetical protein&&sp|O31547|YFJM_BACSU Uncharacterized protein YfjM OS=Bacillus subtilis (strain 168) OX=224308 GN=yfjM PE=4 SV=1 && -	-
BSU_05840	278	736	61.24413705	144.9842794	295.2263343	693.0619872	-1.230848568	0.00404876	0.033063669	gmuD	NC_000964.3	628630	630027	+	1398	protein_coding	mannoside-phospho-beta-d-glucosidase&&sp|O05508|GMUD_BACSU 6-phospho-beta-glucosidase GmuD OS=Bacillus subtilis (strain 168) OX=224308 GN=gmuD PE=1 SV=1 && PF00232:Glycosyl hydrolase family 1	Glyco_hydro_1
BSU_39150	9	24	9.332821408	22.25384526	9.562702928	22.59506948	-1.230845633	0.101120593	0.316608714	yxiJ	NC_000964.3	4019625	4019921	-	297	protein_coding	hypothetical protein&&sp|P42320|YXIJ_BACSU Uncharacterized protein YxiJ OS=Bacillus subtilis (strain 168) OX=224308 GN=yxiJ PE=4 SV=1 && PF14176:YxiJ-like protein	-
BSU_25780	23	61	16.86574154	39.99731296	24.42994341	57.43677321	-1.229532115	0.027887688	0.133944337	arsC	NC_000964.3	2655322	2655741	-	420	protein_coding	thioredoxin-coupled arsenate reductase%3B skin element&&sp|P45947|ARSC_BACSU Arsenate reductase OS=Bacillus subtilis (strain 168) OX=224308 GN=arsC PE=1 SV=1 && PF01451:Low molecular weight phosphotyrosine protein phosphatase	LMWPc
Novel00158	23	61	4.83853241	11.47463896	24.42994341	57.43677321	-1.229532115	0.027887688	0.133944337	-	NC_000964.3	2320307	2321770	+	1464	-	PF02074:Carboxypeptidase Taq (M32) metallopeptidase	-
BSU_13990	228	603	38.56131152	91.19218841	242.1290045	567.8202824	-1.229275484	0.004325072	0.034883309	kinA	NC_000964.3	1470026	1471846	+	1821	protein_coding	sporulation-specific ATP-dependent protein histidine kinase&&sp|P16497|KINA_BACSU Sporulation kinase A OS=Bacillus subtilis (strain 168) OX=224308 GN=kinA PE=1 SV=2 && PF00989:PAS fold|PF00512:His Kinase A (phospho-acceptor) domain|PF02518:Histidine kinase-, DNA gyrase B-, and HSP90-like ATPase|PF08447:PAS fold	HATPase_c
BSU_05800	76	201	20.05716889	47.43244076	80.71311812	189.270163	-1.228423836	0.007570172	0.052849261	pbuE	NC_000964.3	625125	626291	-	1167	protein_coding	hypoxanthine efflux transporter&&sp|Q797E3|PBUE_BACSU Purine efflux pump PbuE OS=Bacillus subtilis (strain 168) OX=224308 GN=pbuE PE=1 SV=1 && PF07690:Major Facilitator Superfamily	MFS_1
BSU_16540	162	428	61.59662129	145.5154215	172.0405285	403.0285651	-1.22759517	0.004985066	0.038967166	cdsA	NC_000964.3	1722000	1722809	+	810	protein_coding	phosphatidate cytidylyltransferase (CDP-diglyceride synthase)&&sp|O31752|CDSA_BACSU Phosphatidate cytidylyltransferase OS=Bacillus subtilis (strain 168) OX=224308 GN=cdsA PE=3 SV=1 && PF01148:Cytidylyltransferase family	-
BSU_06950	122	322	21.66893829	51.13956743	129.5626638	303.2118671	-1.225961925	0.00599004	0.04468061	yesM	NC_000964.3	758719	760452	+	1734	protein_coding	two-component sensor histidine kinase [YesN]&&sp|O31516|YESM_BACSU Sensor histidine kinase YesM OS=Bacillus subtilis (strain 168) OX=224308 GN=yesM PE=3 SV=1 && PF02743:Cache domain|PF06580:Histidine kinase|PF02518:Histidine kinase-, DNA gyrase B-, and HSP90-like ATPase|PF00672:HAMP domain	His_kinase
BSU_38690	6	16	5.756693578	13.72667091	6.376878832	15.06171752	-1.225534798	0.139260305	0.387372984	yxlC	NC_000964.3	3969999	3970319	-	321	protein_coding	sigma-Y antisigma factor&&sp|P94371|YXLC_BACSU Uncharacterized protein YxlC OS=Bacillus subtilis (strain 168) OX=224308 GN=yxlC PE=2 SV=1 && PF17280:Family of unknown function (DUF5345)	-
BSU_18870	28	74	23.56154913	55.6802153	29.73967655	69.67844739	-1.225215715	0.021235214	0.113834971	yozI	NC_000964.3	2057214	2057579	+	366	protein_coding	conserved hypothetical protein%3B putative defective prophage 6&&sp|O31838|YOZI_BACSU Uncharacterized protein YozI OS=Bacillus subtilis (strain 168) OX=224308 GN=yozI PE=4 SV=1 && -	-
BSU_07620	25	66	9.685003347	22.86267688	26.5538366	62.14510958	-1.223244474	0.027314486	0.132227601	yflN	NC_000964.3	835740	836534	+	795	protein_coding	putative metal-dependent hydrolase&&sp|O34409|YFLN_BACSU Probable metallo-hydrolase YflN OS=Bacillus subtilis (strain 168) OX=224308 GN=yflN PE=2 SV=1 && PF00753:Metallo-beta-lactamase superfamily	Lactamase_B
BSU_12619	264	695	211.7383857	498.42963	280.359082	654.4536422	-1.222685731	0.004449351	0.035633836	ykzL	NC_000964.3	1330512	1330895	+	384	protein_coding	phage PBSX%3B conserved hypothetical protein&&sp|C0H3Z6|YKZL_BACSU Uncharacterized protein YkzL OS=Bacillus subtilis (strain 168) OX=224308 GN=ykzL PE=4 SV=1 && PF11436:Protein of unknown function (DUF3199)	-
Novel00245	14	37	14.13692948	33.40812918	14.87242698	34.83675393	-1.221775971	0.05350346	0.211283127	-	NC_000964.3	3128270	3128574	+	305	-	PF02772:S-adenosylmethionine synthetase, central domain	-
BSU_14680	30	79	21.53728017	50.71308969	31.86356991	74.38678333	-1.220246175	0.018950166	0.105090369	ykzC	NC_000964.3	1538264	1538692	+	429	protein_coding	putative acyltransferase&&sp|O31720|YKZC_BACSU Uncharacterized protein YkzC OS=Bacillus subtilis (strain 168) OX=224308 GN=ykzC PE=4 SV=1 && -	-
BSU_05350	11	29	4.310196146	10.16074901	11.68659115	27.3034108	-1.216375409	0.089068065	0.295491075	ydfB	NC_000964.3	581694	582479	+	786	protein_coding	putative acetyltransferase&&sp|P96679|YDFB_BACSU Uncharacterized N-acetyltransferase YdfB OS=Bacillus subtilis (strain 168) OX=224308 GN=ydfB PE=3 SV=1 && PF12746:GNAT acetyltransferase	-
BSU_07390	11	29	8.009016953	18.88025702	11.68659115	27.3034108	-1.216375409	0.089068065	0.295491075	copP	NC_000964.3	812140	812562	+	423	protein_coding	transcriptional regulator (MerR family) of metal (copper) efflux transporter expression&&sp|O06474|YFMP_BACSU HTH-type transcriptional regulator YfmP OS=Bacillus subtilis (strain 168) OX=224308 GN=yfmP PE=2 SV=1 && PF13411:MerR HTH family regulatory protein	-
BSU_38590	812	2127	809.3277749	1895.654919	862.3058124	2002.920715	-1.215727129	0.00385252	0.031687843	licB	NC_000964.3	3961566	3961874	-	309	protein_coding	phosphotransferase system (PTS) lichenan-specific enzyme IIB component&&sp|P46318|PTJB_BACSU Lichenan-specific phosphotransferase enzyme IIB component OS=Bacillus subtilis (strain 168) OX=224308 GN=licB PE=1 SV=1 && PF02302:PTS system, Lactose/Cellobiose specific IIB subunit	PTS_IIB
BSU_12610	737	1928	242.5037921	567.259075	782.6598184	1815.528992	-1.213815291	0.003920139	0.032128249	xkdG	NC_000964.3	1329555	1330490	+	936	protein_coding	phage PBSX%3B putative phage chromosome binding protein&&sp|P54327|XKDG_BACSU Phage-like element PBSX protein XkdG OS=Bacillus subtilis (strain 168) OX=224308 GN=xkdG PE=1 SV=1 && PF05065:Phage capsid family	-
BSU_09080	42	110	14.09073036	32.99896173	44.60693049	103.578464	-1.213326346	0.01454091	0.086095012	yhcH	NC_000964.3	982319	983236	+	918	protein_coding	putative ABC transporter (ATP-binding protein)&&sp|P54592|YHCH_BACSU Uncharacterized ABC transporter ATP-binding protein YhcH OS=Bacillus subtilis (strain 168) OX=224308 GN=yhcH PE=3 SV=1 && PF00005:ABC transporter	ABC_tran
BSU_05880	232	606	65.61256262	153.2480708	246.3767909	570.6452833	-1.211355537	0.005029348	0.039246109	gmuG	NC_000964.3	632774	633862	+	1089	protein_coding	exported mannan endo-1%2C4-beta-mannosidase&&sp|O05512|MANB_BACSU Mannan endo-1,4-beta-mannosidase OS=Bacillus subtilis (strain 168) OX=224308 GN=gmuG PE=1 SV=2 && PF02156:Glycosyl hydrolase family 26	-
BSU_25570	21	55	2.774622581	6.497865051	22.30605035	51.78676923	-1.211041941	0.028840875	0.137430682	comEC	NC_000964.3	2637543	2639873	-	2331	protein_coding	DNA channel for uptake in competent cells&&sp|P39695|COMEC_BACSU ComE operon protein 3 OS=Bacillus subtilis (strain 168) OX=224308 GN=comEC PE=2 SV=2 && PF13567:Domain of unknown function (DUF4131)|PF03772:Competence protein|PF00753:Metallo-beta-lactamase superfamily	Lactamase_B
BSU_11200	3	8	0.756715249	1.804365832	3.191085633	7.528345163	-1.209889465	0.274267565	0.555970212	argJ	NC_000964.3	1196091	1197311	+	1221	protein_coding	ornithine acetyltransferase%3B amino-acid acetyltransferase&&sp|Q9ZJ14|ARGJ_BACAM Arginine biosynthesis bifunctional protein ArgJ OS=Bacillus amyloliquefaciens OX=1390 GN=argJ PE=3 SV=1 && PF01960:ArgJ family	-
BSU_27970	3	8	1.065685489	2.541096518	3.191085633	7.528345163	-1.209889465	0.274267565	0.555970212	spoIVFB	NC_000964.3	2855973	2856839	-	867	protein_coding	membrane metalloprotease [proteolysis of pro-sigma(K)]&&sp|P26937|SP4FB_BACSU Stage IV sporulation protein FB OS=Bacillus subtilis (strain 168) OX=224308 GN=spoIVFB PE=1 SV=1 && PF02163:Peptidase family M50	Peptidase_M50
BSU_30850	3	8	1.128143247	2.690025252	3.191085633	7.528345163	-1.209889465	0.274267565	0.555970212	ytdA	NC_000964.3	3154735	3155553	-	819	protein_coding	putative UTP-glucose-1-phosphate uridylyltransferase&&sp|P42407|YTDA_BACSU Putative UTP--glucose-1-phosphate uridylyltransferase OS=Bacillus subtilis (strain 168) OX=224308 GN=ytdA PE=3 SV=1 && PF00483:Nucleotidyl transferase	-
BSU_40670	3	8	1.051136882	2.506405781	3.191085633	7.528345163	-1.209889465	0.274267565	0.555970212	yybE	NC_000964.3	4180564	4181442	+	879	protein_coding	putative transcriptional regulator (LysR family)&&sp|P37499|YYBE_BACSU Uncharacterized HTH-type transcriptional regulator YybE OS=Bacillus subtilis (strain 168) OX=224308 GN=yybE PE=3 SV=2 && PF03466:LysR substrate binding domain|PF00126:Bacterial regulatory helix-turn-helix protein, lysR family	LysR_substrate
BSU_40680	3	8	2.080966935	4.962006039	3.191085633	7.528345163	-1.209889465	0.274267565	0.555970212	yybD	NC_000964.3	4181456	4181899	+	444	protein_coding	putative acetyltransferase&&sp|P37500|ATSE_BACSU Putative acetyltransferase BSU40680 OS=Bacillus subtilis (strain 168) OX=224308 GN=yybD PE=3 SV=1 && PF13673:Acetyltransferase (GNAT) domain	-
BSU_00910	8	21	5.165335119	12.12414683	8.500760064	19.7700636	-1.206934629	0.136304219	0.387372984	ispF	NC_000964.3	110480	110956	+	477	protein_coding	2-C-methyl-D-erythritol-2%2C4-cyclodiphosphate synthase&&sp|Q06756|ISPF_BACSU 2-C-methyl-D-erythritol 2,4-cyclodiphosphate synthase OS=Bacillus subtilis (strain 168) OX=224308 GN=ispF PE=1 SV=1 && PF02542:YgbB family	-
BSU_12539	8	21	14.66586221	34.42391689	8.500760064	19.7700636	-1.206934629	0.136304219	0.387372984	ykzK	NC_000964.3	1323550	1323717	+	168	protein_coding	phage PBSX%3B conserved hypothetical protein&&sp|C0H3Z5|YKZK_BACSU Uncharacterized protein YkzK OS=Bacillus subtilis (strain 168) OX=224308 GN=ykzK PE=4 SV=1 && -	-
BSU_32900	8	21	6.317602184	14.8287642	8.500760064	19.7700636	-1.206934629	0.136304219	0.387372984	yusR	NC_000964.3	3377019	3377408	-	390	protein_coding	putative 3-oxoacyl-acyl-carrier protein reductase&&sp|O32184|YUSR_BACSU Short-chain dehydrogenase/reductase homolog YusR OS=Bacillus subtilis (strain 168) OX=224308 GN=yusR PE=5 SV=1 && PF13561:Enoyl-(Acyl carrier protein) reductase	-
BSU_33640	23	60	9.187563487	21.43123231	24.42994341	56.4951059	-1.205737489	0.031655681	0.147157008	yvaM	NC_000964.3	3455472	3456242	+	771	protein_coding	putative hydrolase&&sp|O32234|YVAM_BACSU AB hydrolase superfamily protein YvaM OS=Bacillus subtilis (strain 168) OX=224308 GN=yvaM PE=2 SV=1 && PF00561:alpha/beta hydrolase fold	Abhydrolase_1
BSU_19400	28	73	14.59141621	34.01618861	29.73967655	68.73678019	-1.205622232	0.023740669	0.121279916	sodC	NC_000964.3	2114742	2115332	-	591	protein_coding	superoxide dismutase (exported lipoprotein)&&sp|O31851|YOJM_BACSU Superoxide dismutase-like protein YojM OS=Bacillus subtilis (strain 168) OX=224308 GN=yojM PE=1 SV=1 && PF00080:Copper/zinc superoxide dismutase (SODC)	-
BSU_10860	104	270	62.80439818	145.7954127	110.4476244	254.2451847	-1.202032321	0.007525076	0.052835139	yisT	NC_000964.3	1165449	1165958	-	510	protein_coding	putative enzyme regulator of activity&&sp|O07939|YIST_BACSU Uncharacterized protein YisT OS=Bacillus subtilis (strain 168) OX=224308 GN=yisT PE=3 SV=1 && PF05163:DinB family	-
BSU_31180	111	288	26.81264691	62.20604276	117.8812508	271.1951902	-1.201224023	0.007293207	0.051617812	rhaA	NC_000964.3	3197933	3199207	-	1275	protein_coding	L-rhamnose isomerase&&sp|O05264|RHAA_BACSU L-rhamnose isomerase OS=Bacillus subtilis (strain 168) OX=224308 GN=rhaA PE=3 SV=1 && PF06134:L-rhamnose isomerase (RhaA)	-
BSU_32810	79	205	68.1531244	158.1378815	83.89895812	193.0368309	-1.201065035	0.008968869	0.06013861	yusI	NC_000964.3	3366573	3366929	-	357	protein_coding	putative oxidoreductase with thioredoxin domain and regulator domain&&sp|O32175|YUSI_BACSU Uncharacterized protein YusI OS=Bacillus subtilis (strain 168) OX=224308 GN=yusI PE=3 SV=1 && PF03960:ArsC family	-
BSU_03170	10	26	3.158801092	7.343768937	10.62464671	24.47840624	-1.195570674	0.094687844	0.3017323	ycgK	NC_000964.3	341492	342466	+	975	protein_coding	putative transcriptional regulator (LysR family)&&sp|P94387|YCGK_BACSU Uncharacterized HTH-type transcriptional regulator YcgK OS=Bacillus subtilis (strain 168) OX=224308 GN=ycgK PE=3 SV=2 && PF00126:Bacterial regulatory helix-turn-helix protein, lysR family|PF03466:LysR substrate binding domain	LysR_substrate
BSU_34320	10	26	2.666520402	6.199285467	10.62464671	24.47840624	-1.195570674	0.094687844	0.3017323	epsF	NC_000964.3	3523270	3524424	-	1155	protein_coding	putative glycosyltransferase involved in matrix formation (chain-length determination)&&sp|P71055|EPSF_BACSU Putative glycosyltransferase EpsF OS=Bacillus subtilis (strain 168) OX=224308 GN=epsF PE=2 SV=1 && PF13439:Glycosyltransferase Family 4|PF00534:Glycosyl transferases group 1	Glycos_transf_1
BSU_35790	242	624	78.37214696	180.6984155	256.9962568	587.5952885	-1.19272261	0.005527291	0.041913759	pmiA	NC_000964.3	3687597	3688547	-	951	protein_coding	mannose-6-phosphate isomerase (active on aldose substrates with hydroxyl groups oriented in the same direction at the C-2 and C-3 positions as in mannose)&&sp|P39841|MANA3_BACSU Putative mannose-6-phosphate isomerase YvyI OS=Bacillus subtilis (strain 168) OX=224308 GN=yvyI PE=1 SV=1 && PF01238:Phosphomannose isomerase type I	-
BSU_18360	130	335	40.93844973	94.33138781	138.0582368	315.4535376	-1.191494252	0.006926691	0.049944573	galM	NC_000964.3	1999849	2000826	-	978	protein_coding	aldose 1-epimerase&&sp|P39840|GALM_BACSU Aldose 1-epimerase OS=Bacillus subtilis (strain 168) OX=224308 GN=galM PE=1 SV=2 && PF01263:Aldose 1-epimerase	Aldose_epim
BSU_12680	966	2483	74.39651934	170.9919193	1025.845587	2338.154149	-1.188468286	0.004584254	0.036585877	xkdO	NC_000964.3	1334966	1338964	+	3999	protein_coding	phage PBSX%3B putative tape measure protein&&sp|P54334|XKDO_BACSU Phage-like element PBSX protein XkdO OS=Bacillus subtilis (strain 168) OX=224308 GN=xkdO PE=4 SV=2 && PF01464:Transglycosylase SLT domain	-
BSU_14160	12	31	4.134001429	9.54936397	12.74853608	29.18674686	-1.187907598	0.08412491	0.284466825	ykuO	NC_000964.3	1487504	1488397	+	894	protein_coding	hypothetical protein&&sp|O34879|YKUO_BACSU Uncharacterized protein YkuO OS=Bacillus subtilis (strain 168) OX=224308 GN=ykuO PE=4 SV=1 && -	-
BSU_12180	5	13	2.398622324	5.576460057	5.314942064	12.23670694	-1.186209617	0.20649244	0.487151415	yjhA	NC_000964.3	1289298	1289939	+	642	protein_coding	putative lipoprotein&&sp|O34725|YJHA_BACSU Uncharacterized lipoprotein YjhA OS=Bacillus subtilis (strain 168) OX=224308 GN=yjhA PE=1 SV=1 && PF11611:Domain of unknown function (DUF4352)	-
BSU_18050	5	13	5.133051774	11.93362452	5.314942064	12.23670694	-1.186209617	0.20649244	0.487151415	yneQ	NC_000964.3	1931215	1931514	+	300	protein_coding	hypothetical protein&&sp|Q45062|YNEQ_BACSU Uncharacterized protein YneQ OS=Bacillus subtilis (strain 168) OX=224308 GN=yneQ PE=4 SV=1 && -	-
BSU_31680	125	320	59.68664854	136.6282593	132.7485037	301.3285332	-1.181963218	0.00765623	0.053278494	comA	NC_000964.3	3252804	3253448	-	645	protein_coding	two-component response quorum-sensing regulator&&sp|P14204|CMPA_BACSU Transcriptional regulatory protein ComA OS=Bacillus subtilis (strain 168) OX=224308 GN=comA PE=1 SV=1 && PF00196:Bacterial regulatory proteins, luxR family|PF00072:Response regulator receiver domain	Response_reg
BSU_30290	100	256	37.06174566	84.8377639	106.1998378	241.061847	-1.181773831	0.008537693	0.05799787	msmG	NC_000964.3	3100031	3100861	+	831	protein_coding	maltose and multiple sugars ABC transporter (permease)&&sp|O34518|MELC_BACSU Melibiose/raffinose/stachyose import permease protein MelC OS=Bacillus subtilis (strain 168) OX=224308 GN=melC PE=1 SV=1 && PF00528:Binding-protein-dependent transport system inner membrane component	BPD_transp_1
BSU_07610	36	92	8.515661929	19.45929557	38.23525016	86.62845623	-1.177589943	0.018793455	0.104729658	citM	NC_000964.3	834383	835684	+	1302	protein_coding	transporter of divalent metal ions/citrate complexes&&sp|P55069|CITM_BACSU Mg(2+)/citrate complex secondary transporter OS=Bacillus subtilis (strain 168) OX=224308 GN=citM PE=1 SV=1 && PF03600:Citrate transporter	-
BSU_22070	27	69	14.21460491	32.48205491	28.67772988	64.97011131	-1.176717807	0.03002198	0.141412564	xpt	NC_000964.3	2319440	2320024	-	585	protein_coding	xanthine phosphoribosyltransferase&&sp|P42085|XPT_BACSU Xanthine phosphoribosyltransferase OS=Bacillus subtilis (strain 168) OX=224308 GN=xpt PE=1 SV=1 && PF00156:Phosphoribosyl transferase domain	Pribosyltran
BSU_12420	58	148	14.04325485	32.04238805	61.59807785	139.3618117	-1.176421385	0.013240693	0.080225511	yjoB	NC_000964.3	1314453	1315724	+	1272	protein_coding	informational ATPase possibly involved in protein degradation&&sp|O34703|YJOB_BACSU Uncharacterized ATPase YjoB OS=Bacillus subtilis (strain 168) OX=224308 GN=yjoB PE=1 SV=1 && PF00004:ATPase family associated with various cellular activities (AAA)	AAA
BSU_03720	7	18	1.921463231	4.41804281	7.438818498	16.94505651	-1.175714061	0.189130808	0.46443364	gerKB	NC_000964.3	422982	424103	+	1122	protein_coding	spore germination receptor subunit&&sp|P49940|GERKB_BACSU Spore germination protein KB OS=Bacillus subtilis (strain 168) OX=224308 GN=gerKB PE=3 SV=1 && PF03845:Spore germination protein	-
BSU_misc_RNA_17	7	18	10.21744903	23.49309968	7.438818498	16.94505651	-1.175714061	0.189130808	0.46443364	pswB	NC_000964.3	1378233	1378443	+	211	protein_coding	--&&-- && -	-
BSU_19650	7	18	3.52268259	8.099745151	7.438818498	16.94505651	-1.175714061	0.189130808	0.46443364	pgpB	NC_000964.3	2136913	2137524	-	612	protein_coding	phosphatidylglycerol phosphate (PGP) phosphatase%3B undecaprenyl-pyrophosphate phosphatase (promiscuous activity)&&sp|O34349|PGPB_BACSU Phosphatidylglycerophosphatase B OS=Bacillus subtilis (strain 168) OX=224308 GN=pgpB PE=1 SV=1 && PF01569:PAP2 superfamily	-
BSU_38850	322	820	182.6345493	415.8764177	341.9519844	772.1620112	-1.174847591	0.005906114	0.044169634	yxkC	NC_000964.3	3989331	3989873	+	543	protein_coding	hypothetical protein&&sp|P94356|YXKC_BACSU Uncharacterized protein YxkC OS=Bacillus subtilis (strain 168) OX=224308 GN=yxkC PE=1 SV=2 && PF11611:Domain of unknown function (DUF4352)	-
BSU_07860	20	51	5.171840578	11.79257606	21.24410389	48.02009968	-1.172367523	0.038817849	0.170551957	yfkL	NC_000964.3	860303	861493	-	1191	protein_coding	efflux transporter&&sp|O34597|YFKL_BACSU Uncharacterized MFS-type transporter YfkL OS=Bacillus subtilis (strain 168) OX=224308 GN=yfkL PE=3 SV=1 && PF07690:Major Facilitator Superfamily	MFS_1
BSU_18120	33	84	7.269987491	16.54711885	35.04941002	79.09511914	-1.171647282	0.023030426	0.118735565	alsT	NC_000964.3	1938925	1940322	+	1398	protein_coding	H+/Na+:nitrogen-donor aminoacid symporter&&sp|Q45068|ALST_BACSU Amino-acid carrier protein AlsT OS=Bacillus subtilis (strain 168) OX=224308 GN=alsT PE=2 SV=1 && PF01235:Sodium:alanine symporter family	-
BSU_32520	22	56	5.416169738	12.32766968	23.36799686	52.72843659	-1.170225947	0.041652925	0.177770039	pucG	NC_000964.3	3341166	3342416	-	1251	protein_coding	(S)-ureidoglycine-glyoxylate aminotransferase (PLP-dependent)&&sp|O32148|PUCG_BACSU (S)-ureidoglycine--glyoxylate transaminase OS=Bacillus subtilis (strain 168) OX=224308 GN=pucG PE=1 SV=1 && PF00266:Aminotransferase class-V	Aminotran_5
BSU_03470	11	28	9.332821408	21.24230684	11.68659115	26.36174268	-1.165983668	0.108378697	0.332435094	hxlR	NC_000964.3	376032	376394	+	363	protein_coding	positive regulator of hxlAB expression (formaldehyde sensing)&&sp|P42406|HXLR_BACSU HTH-type transcriptional activator HxlR OS=Bacillus subtilis (strain 168) OX=224308 GN=hxlR PE=1 SV=3 && PF01638:HxlR-like helix-turn-helix	DUF24
BSU_misc_RNA_34	15	38	45.74006531	103.6125815	15.9343728	35.77842165	-1.161379661	0.061209957	0.229789023	gswA	NC_000964.3	2320113	2320213	-	101	protein_coding	--&&-- && -	-
BSU_06940	57	143	27.8651382	62.50946179	60.53613115	134.6534766	-1.151924289	0.015990893	0.092209859	yesL	NC_000964.3	758093	758722	+	630	protein_coding	putative permease or sensor of a three component system for pectin and rhamnogalacturonan transport and degradation&&sp|O31515|YESL_BACSU Uncharacterized protein YesL OS=Bacillus subtilis (strain 168) OX=224308 GN=yesL PE=4 SV=3 && PF04854:Protein of unknown function, DUF624	-
Novel00080	99	248	9.870614289	22.1097608	105.1378912	233.5285112	-1.150476684	0.010367046	0.066844018	-	NC_000964.3	1329230	1332318	-	3089	-	PF04883:Bacteriophage HK97-gp10, putative tail-component|PF05065:Phage capsid family|PF12206:Domain of unknown function (DUF3599)|PF11436:Protein of unknown function (DUF3199)	-
BSU_14890	520	1300	149.5342814	334.2751967	552.2174091	1224.162148	-1.148326789	0.006521601	0.047406226	ctaC	NC_000964.3	1560466	1561536	+	1071	protein_coding	cytochrome caa3 oxidase (subunit II)&&sp|P24011|COX2_BACSU Cytochrome c oxidase subunit 2 OS=Bacillus subtilis (strain 168) OX=224308 GN=ctaC PE=3 SV=2 && PF02790:Cytochrome C oxidase subunit II, transmembrane domain|PF00034:Cytochrome c|PF00116:Cytochrome C oxidase subunit II, periplasmic domain	-
BSU_18370	288	720	63.72064271	142.443794	305.8458003	677.995316	-1.148182713	0.007304794	0.051619791	yoeA	NC_000964.3	2000960	2002351	-	1392	protein_coding	putative Na+-driven efflux transporter&&sp|O34474|YOEA_BACSU Probable multidrug resistance protein YoeA OS=Bacillus subtilis (strain 168) OX=224308 GN=yoeA PE=3 SV=2 && PF01554:MatE	MatE
BSU_01670	100	250	23.22647862	51.92144328	106.1998378	235.4118452	-1.147576027	0.010405393	0.066864478	amiE	NC_000964.3	188408	189733	-	1326	protein_coding	amidase hydrolyzing N-acetylmuramyl-L-Ala bond of MurNAc peptides&&sp|O05213|AMIE_BACSU N-acetylmuramyl-L-alanine amidase OS=Bacillus subtilis (strain 168) OX=224308 GN=amiE PE=1 SV=3 && PF00144:Beta-lactamase	Beta-lactamase
BSU_23750	107	267	85.15295191	189.9986731	113.6334643	251.4201838	-1.144938986	0.010693828	0.068180623	yqjT	NC_000964.3	2468159	2468545	-	387	protein_coding	putative lyase&&sp|P54557|YQJT_BACSU Uncharacterized protein YqjT OS=Bacillus subtilis (strain 168) OX=224308 GN=yqjT PE=4 SV=1 && PF13669:Glyoxalase/Bleomycin resistance protein/Dioxygenase superfamily	-
BSU_13810	22	55	36.42810936	81.43292168	23.36799686	51.78676923	-1.144292657	0.047409691	0.193755808	ykvS	NC_000964.3	1447662	1447847	-	186	protein_coding	conserved protein of unknown function (HGT island)&&sp|O31684|YKVS_BACSU Uncharacterized protein YkvS OS=Bacillus subtilis (strain 168) OX=224308 GN=ykvS PE=4 SV=2 && PF09953:Uncharacterized protein conserved in bacteria (DUF2187)	-
BSU_05690	18	45	7.511783084	16.79215458	19.12021116	42.37009488	-1.143360837	0.047212297	0.193514354	ydhB	NC_000964.3	614885	615622	-	738	protein_coding	putative integral inner membrane protein&&sp|O05493|YDHB_BACSU Probable membrane transporter protein YdhB OS=Bacillus subtilis (strain 168) OX=224308 GN=ydhB PE=3 SV=2 && PF01925:Sulfite exporter TauE/SafE	-
BSU_02570	16	40	5.333040804	11.92170282	16.99631879	37.66175699	-1.142721137	0.058916533	0.223941692	ycbN	NC_000964.3	280086	281009	+	924	protein_coding	putative ABC efflux transporter (ATP-binding protein)&&sp|P42246|YCBN_BACSU Uncharacterized ABC transporter ATP-binding protein YcbN OS=Bacillus subtilis (strain 168) OX=224308 GN=ycbN PE=3 SV=4 && PF00005:ABC transporter	ABC_tran
BSU_23450	164	408	65.76722586	146.3016468	174.1644218	384.1952259	-1.140886163	0.008990055	0.06013861	sigF	NC_000964.3	2443429	2444196	-	768	protein_coding	RNA polymerase sporulation-specific sigma factor (sigma-F)&&sp|P07860|RPSF_BACSU RNA polymerase sigma-F factor OS=Bacillus subtilis (strain 168) OX=224308 GN=sigF PE=1 SV=1 && PF04542:Sigma-70 region 2|PF04545:Sigma-70, region 4|PF04539:Sigma-70 region 3	Sigma70_r2
BSU_24630	12	30	6.449907988	14.41839451	12.74853608	28.24507886	-1.140806545	0.101499837	0.317360791	sipW	NC_000964.3	2553930	2554502	-	573	protein_coding	type I signal peptidase&&sp|P54506|LEPW_BACSU Signal peptidase I W OS=Bacillus subtilis (strain 168) OX=224308 GN=sipW PE=1 SV=1 && PF00717:Peptidase S24-like	Peptidase_S24
BSU_14380	687	1708	279.8735372	622.1804239	729.5624891	1608.362263	-1.140368768	0.006707635	0.048590968	fruR	NC_000964.3	1507578	1508333	+	756	protein_coding	transcriptional regulator (DeoR family)&&sp|O31713|FRUR_BACSU Uncharacterized HTH-type transcriptional regulator FruR OS=Bacillus subtilis (strain 168) OX=224308 GN=fruR PE=4 SV=1 && PF08220:DeoR-like helix-turn-helix domain|PF00455:DeoR C terminal sensor domain	DeoR
BSU_17660	10	25	7.080071413	15.82708823	10.62464671	23.53673791	-1.139279721	0.116301878	0.349978954	dutA	NC_000964.3	1900080	1900514	+	435	protein_coding	deoxyuridine 5'-triphosphate pyrophosphatase (phage origin)&&sp|O31801|YNCF_BACSU Probable deoxyuridine 5'-triphosphate nucleotidohydrolase YncF OS=Bacillus subtilis (strain 168) OX=224308 GN=yncF PE=1 SV=1 && PF00692:dUTPase	-
BSU_21480	2322	5768	4182.086393	9289.223515	2465.845155	5431.530078	-1.139240933	0.006267911	0.046075709	sunA	NC_000964.3	2269521	2269691	-	171	protein_coding	sublancin 168 lantibiotic antimicrobial precursor peptide%3B SPBeta prophage&&sp|P68577|SUNA_BACSU SPbeta prophage-derived bacteriocin sublancin-168 OS=Bacillus subtilis (strain 168) OX=224308 GN=sunA PE=1 SV=1 && -	-
BSU_03330	8	20	2.043005681	4.567020483	8.500760064	18.82839473	-1.136997525	0.170684334	0.436743259	nasA	NC_000964.3	362937	364142	+	1206	protein_coding	putative nitrate transporter&&sp|P42432|NASA_BACSU Nitrate transporter OS=Bacillus subtilis (strain 168) OX=224308 GN=nasA PE=2 SV=2 && PF07690:Major Facilitator Superfamily	MFS_1
BSU_06870	8	20	5.549245161	12.4050151	8.500760064	18.82839473	-1.136997525	0.170684334	0.436743259	yesE	NC_000964.3	754480	754923	+	444	protein_coding	hypothetical protein&&sp|O31511|YESE_BACSU Uncharacterized protein YesE OS=Bacillus subtilis (strain 168) OX=224308 GN=yesE PE=1 SV=1 && PF12680:SnoaL-like domain	-
BSU_24640	8	20	3.23341844	7.228119033	8.500760064	18.82839473	-1.136997525	0.170684334	0.436743259	tapA	NC_000964.3	2554486	2555247	-	762	protein_coding	lipoprotein for biofilm formation&&sp|P40949|TAPA_BACSU TasA anchoring/assembly protein OS=Bacillus subtilis (strain 168) OX=224308 GN=tapA PE=1 SV=2 && -	-
BSU_38120	56	139	14.59141621	32.38527545	59.47418445	130.8868085	-1.136514555	0.018193767	0.101913415	rodA	NC_000964.3	3912332	3913513	-	1182	protein_coding	glycosyltransferase involved in extension of the lateral walls of the cell&&sp|P39604|RODA_BACSU Peptidoglycan glycosyltransferase RodA OS=Bacillus subtilis (strain 168) OX=224308 GN=rodA PE=1 SV=1 && PF01098:Cell cycle protein	-
BSU_37160	515	1277	303.8530648	673.7063889	546.9076762	1202.503808	-1.136512366	0.007094819	0.050685209	rpoE	NC_000964.3	3812542	3813063	-	522	protein_coding	RNA polymerase (delta subunit) and transcriptional repressor&&sp|P12464|RPOE_BACSU DNA-directed RNA polymerase subunit delta OS=Bacillus subtilis (strain 168) OX=224308 GN=rpoE PE=1 SV=1 && PF05066:HB1, ASXL, restriction endonuclease HTH domain	-
Novel00010	31	77	38.03775418	84.48260082	32.92551661	72.50344897	-1.136190568	0.028675344	0.136927766	-	NC_000964.3	55703	55953	-	251	-	-	-
BSU_30000	109	270	28.98977427	64.21041493	115.7573576	254.2451847	-1.134362399	0.011575902	0.072587902	ythQ	NC_000964.3	3070246	3071403	-	1158	protein_coding	putative ABC transporter (permease)&&sp|O35029|YTHQ_BACSU Putative transporter YthQ OS=Bacillus subtilis (strain 168) OX=224308 GN=ythQ PE=4 SV=1 && PF05975:Bacterial ABC transporter protein EcsB	-
BSU_03790	78	193	17.59903465	38.93811552	82.83701145	181.736827	-1.132450975	0.013869785	0.083161313	thrD	NC_000964.3	430623	431987	-	1365	protein_coding	aspartate kinase III&&sp|P94417|AK3_BACSU Aspartokinase 3 OS=Bacillus subtilis (strain 168) OX=224308 GN=yclM PE=1 SV=1 && PF00696:Amino acid kinase family|PF13840:ACT domain	AA_kinase
BSU_34400	17	42	10.77307162	23.79925119	18.05826492	39.54509221	-1.126039574	0.056826661	0.218361708	padC	NC_000964.3	3532325	3532810	-	486	protein_coding	phenolic acid decarboxylase&&sp|O07006|PADC_BACSU Phenolic acid decarboxylase PadC OS=Bacillus subtilis (strain 168) OX=224308 GN=padC PE=1 SV=1 && PF05870:Phenolic acid decarboxylase (PAD)	-
BSU_39139	4	10	9.332821408	20.86297994	4.253009942	9.411692288	-1.125729151	0.323451739	0.616516572	yxzJ	NC_000964.3	4019005	4019136	-	132	protein_coding	hypothetical protein&&sp|C0H3T5|YXZJ_BACSU Uncharacterized protein YxzJ OS=Bacillus subtilis (strain 168) OX=224308 GN=yxzJ PE=4 SV=1 && -	-
BSU_31210	111	273	43.99758664	96.75911775	117.8812508	257.0701856	-1.124092615	0.012059026	0.074693969	rhaR	NC_000964.3	3201027	3201803	-	777	protein_coding	transcriptional regulator of the rhamnose operon (RhaR / l-rhamnulose-1-phosphate)&&sp|O05261|YULB_BACSU Uncharacterized HTH-type transcriptional regulator YulB OS=Bacillus subtilis (strain 168) OX=224308 GN=yulB PE=4 SV=1 && PF08220:DeoR-like helix-turn-helix domain|PF00455:DeoR C terminal sensor domain	DeoR
BSU_33660	15	37	11.32290833	24.97421422	15.9343728	34.83675393	-1.123040996	0.072369433	0.257696149	rghRA	NC_000964.3	3456667	3457074	+	408	protein_coding	transcriptional repressor&&sp|O32236|RGHR_BACSU HTH-type transcriptional repressor RghR OS=Bacillus subtilis (strain 168) OX=224308 GN=rghR PE=1 SV=1 && PF13560:Helix-turn-helix domain	-
BSU_12690	132	324	61.59662129	135.19211	140.18213	305.095201	-1.121339767	0.01110342	0.070301126	xkdP	NC_000964.3	1338957	1339616	+	660	protein_coding	phage PBSX%3B putative murein binding protein&&sp|P54335|XKDP_BACSU Phage-like element PBSX protein XkdP OS=Bacillus subtilis (strain 168) OX=224308 GN=xkdP PE=4 SV=2 && PF01476:LysM domain	LysM
BSU_33270	258	633	115.1589007	252.6416162	273.9874024	596.0702911	-1.121057126	0.008997737	0.06013861	yvrO	NC_000964.3	3413350	3414039	-	690	protein_coding	putative ABC transporter (ATP-binding protein)&&sp|O34979|YVRO_BACSU Uncharacterized ABC transporter ATP-binding protein YvrO OS=Bacillus subtilis (strain 168) OX=224308 GN=yvrO PE=3 SV=2 && PF00005:ABC transporter	ABC_tran
BSU_12590	479	1174	99.14241128	217.277841	508.677599	1105.512112	-1.119721426	0.008085237	0.055838287	xkdE	NC_000964.3	1327195	1328682	+	1488	protein_coding	phage PBSX%3B phage capsid portal protein&&sp|P54325|XKDE_BACSU Phage-like element PBSX protein XkdE OS=Bacillus subtilis (strain 168) OX=224308 GN=xkdE PE=3 SV=2 && PF04860:Phage portal protein	-
BSU_11480	33	81	8.344369879	18.31420209	35.04941002	76.27011767	-1.119264014	0.031014033	0.144615998	yjbB	NC_000964.3	1225557	1226774	+	1218	protein_coding	putative exporter&&sp|O31600|YJBB_BACSU Uncharacterized MFS-type transporter YjbB OS=Bacillus subtilis (strain 168) OX=224308 GN=yjbB PE=3 SV=2 && PF07690:Major Facilitator Superfamily	MFS_1
BSU_38210	13	32	10.42651142	22.94927793	13.81048139	30.12841482	-1.119118647	0.095481593	0.303321832	ywcD	NC_000964.3	3921891	3922274	-	384	protein_coding	putative cell wall glycosylation protein&&sp|P39602|YWCD_BACSU Uncharacterized membrane protein YwcD OS=Bacillus subtilis (strain 168) OX=224308 GN=ywcD PE=3 SV=1 && PF04138:GtrA-like protein	-
BSU_22060	72	176	16.83734523	36.8024867	76.46533143	165.7284881	-1.114817559	0.016924283	0.096937708	pbuX	NC_000964.3	2318127	2319443	-	1317	protein_coding	xanthine permease&&sp|P42086|PBUX_BACSU Xanthine permease OS=Bacillus subtilis (strain 168) OX=224308 GN=pbuX PE=3 SV=1 && PF00860:Permease family	-
BSU_38460	20	49	4.959470313	10.86487554	21.24410389	46.13676481	-1.114804612	0.051550429	0.205594569	tyrZ	NC_000964.3	3947158	3948399	+	1242	protein_coding	tyrosyl-tRNA synthetase&&sp|P25151|SYY2_BACSU Tyrosine--tRNA ligase 2 OS=Bacillus subtilis (strain 168) OX=224308 GN=tyrS2 PE=3 SV=2 && PF00579:tRNA synthetases class I (W and Y)|PF01479:S4 domain	S4
BSU_18980	36	88	13.15230348	28.74784993	38.23525016	82.86178772	-1.113553914	0.027297833	0.132227601	yobJ	NC_000964.3	2070244	2071086	-	843	protein_coding	conserved protein of unknown function%3B putative defective prophage 6&&sp|O34774|YOBJ_BACSU Uncharacterized protein YobJ OS=Bacillus subtilis (strain 168) OX=224308 GN=yobJ PE=4 SV=1 && -	-
BSU_09570	87	212	22.66880733	49.39336976	92.39453139	199.6284999	-1.110508899	0.015380661	0.089329157	yhdR	NC_000964.3	1034046	1035227	+	1182	protein_coding	putative aspartate aminotransferase&&sp|O07587|AAT3_BACSU Putative aspartate aminotransferase YhdR OS=Bacillus subtilis (strain 168) OX=224308 GN=yhdR PE=3 SV=1 && PF00155:Aminotransferase class I and II	Aminotran_1_2
BSU_12790	124	302	141.4440933	308.0303082	131.686557	284.3785277	-1.110052501	0.012391659	0.076339976	xhlA	NC_000964.3	1346731	1347000	+	270	protein_coding	phage PBSX%3B putative enzyme&&sp|P39798|XHLA_BACSU Protein XhlA OS=Bacillus subtilis (strain 168) OX=224308 GN=xhlA PE=4 SV=1 && PF10779:Haemolysin XhlA	-
BSU_12800	128	311	149.3251425	324.419338	135.9343435	292.8535305	-1.106639212	0.01247601	0.076756047	xhlB	NC_000964.3	1347013	1347276	+	264	protein_coding	phage PBSX%3B holin&&sp|Q99163|XHLB_BACSU Holin OS=Bacillus subtilis (strain 168) OX=224308 GN=xhlB PE=3 SV=1 && PF04688:SPP1 phage holin	-
BSU_34410	16	39	15.79400546	34.42391689	16.99631879	36.72008933	-1.106317391	0.069235192	0.250244381	yveG	NC_000964.3	3532833	3533144	-	312	protein_coding	--&&sp|O07005|YVEG_BACSU UPF0311 protein YveG OS=Bacillus subtilis (strain 168) OX=224308 GN=yveG PE=3 SV=2 && PF11578:Protein of unknown function (DUF3237)	-
BSU_01790	2	5	4.368554701	9.765650183	2.129174172	4.703311333	-1.103881124	0.483528403	0.761889884	ybbU	NC_000964.3	202126	202266	+	141	protein_coding	hypothetical protein&&-- && -	-
BSU_07760	2	5	0.571927774	1.278511305	2.129174172	4.703311333	-1.103881124	0.483528403	0.761889884	yfkT	NC_000964.3	846182	847258	-	1077	protein_coding	putative spore germination integral inner membrane transporter&&sp|O34573|YFKT_BACSU Putative spore germination protein YfkT OS=Bacillus subtilis (strain 168) OX=224308 GN=yfkT PE=3 SV=1 && PF03845:Spore germination protein	-
BSU_07970	2	5	3.311646306	7.40299288	2.129174172	4.703311333	-1.103881124	0.483528403	0.761889884	yfjT	NC_000964.3	869273	869458	+	186	protein_coding	hypothetical protein&&sp|O35041|YFJT_BACSU Uncharacterized protein YfjT OS=Bacillus subtilis (strain 168) OX=224308 GN=yfjT PE=4 SV=1 && -	-
BSU_09780	2	5	0.564071624	1.260949337	2.129174172	4.703311333	-1.103881124	0.483528403	0.761889884	spaC	NC_000964.3	1052162	1053253	-	1092	protein_coding	spore coat associated protein%2C subunit C&&sp|O07544|YHEC_BACSU Endospore coat-associated protein YheC OS=Bacillus subtilis (strain 168) OX=224308 GN=yheC PE=3 SV=1 && PF14398:YheC/D like ATP-grasp	-
BSU_10400	2	5	0.717909339	1.60484461	2.129174172	4.703311333	-1.103881124	0.483528403	0.761889884	yhxC	NC_000964.3	1115698	1116555	+	858	protein_coding	putative oxidoreductase&&sp|P40397|YHXC_BACSU Uncharacterized oxidoreductase YhxC OS=Bacillus subtilis (strain 168) OX=224308 GN=yhxC PE=3 SV=2 && PF13561:Enoyl-(Acyl carrier protein) reductase	-
BSU_10680	2	5	1.532254261	3.425265363	2.129174172	4.703311333	-1.103881124	0.483528403	0.761889884	gerPE	NC_000964.3	1148744	1149145	-	402	protein_coding	spore germination protein&&sp|O06717|GERPE_BACSU Probable spore germination protein GerPE OS=Bacillus subtilis (strain 168) OX=224308 GN=gerPE PE=1 SV=1 && PF10970:Spore germination protein GerPE	-
BSU_12890	2	5	0.633710096	1.416622094	2.129174172	4.703311333	-1.103881124	0.483528403	0.761889884	ykcC	NC_000964.3	1356447	1357418	+	972	protein_coding	putative glycosyltransferase&&sp|O34319|YKCC_BACSU Uncharacterized glycosyltransferase YkcC OS=Bacillus subtilis (strain 168) OX=224308 GN=ykcC PE=3 SV=2 && PF00535:Glycosyl transferase family 2	Glycos_transf_2
BSU_27085	2	5	4.368554701	9.765650183	2.129174172	4.703311333	-1.103881124	0.483528403	0.761889884	BSU_27085	NC_000964.3	2766379	2766519	+	141	protein_coding	hypothetical protein&&-- && -	-
BSU_27870	2	5	0.385943742	0.862754809	2.129174172	4.703311333	-1.103881124	0.483528403	0.761889884	nadB	NC_000964.3	2847871	2849466	-	1596	protein_coding	L-aspartate oxidase&&sp|P38032|NADB_BACSU L-aspartate oxidase OS=Bacillus subtilis (strain 168) OX=224308 GN=nadB PE=3 SV=1 && PF02910:Fumarate reductase flavoprotein C-term|PF00890:FAD binding domain	-
BSU_36340	2	5	1.993418165	4.456170472	2.129174172	4.703311333	-1.103881124	0.483528403	0.761889884	ywpE	NC_000964.3	3741732	3742040	-	309	protein_coding	putative sortase&&sp|P94587|YWPE_BACSU Putative sortase YwpE OS=Bacillus subtilis (strain 168) OX=224308 GN=ywpE PE=2 SV=1 && PF04203:Sortase domain	-
BSU_02160	14	34	4.69691012	10.19967908	14.87242698	32.01175058	-1.100239621	0.090179749	0.29714673	ybfA	NC_000964.3	235965	236882	+	918	protein_coding	putative transcriptional regulator with acetyltransferase domain&&sp|O31443|YBFA_BACSU Putative HTH-type DNA-binding domain-containing acetyltransferase YbfA OS=Bacillus subtilis (strain 168) OX=224308 GN=ybfA PE=4 SV=1 && PF01047:MarR family|PF00583:Acetyltransferase (GNAT) family	Acetyltransf_1
BSU_05850	220	530	94.89675549	204.4221395	233.6334317	499.0785947	-1.094656775	0.011347225	0.071315403	gmuR	NC_000964.3	630170	630883	+	714	protein_coding	transcriptional regulator (GntR family)&&sp|O05509|GMUR_BACSU HTH-type transcriptional regulator GmuR OS=Bacillus subtilis (strain 168) OX=224308 GN=gmuR PE=1 SV=1 && PF07702:UTRA domain|PF00392:Bacterial regulatory proteins, gntR family	UTRA
Novel00076	7	17	23.18152414	50.34035159	7.438818498	16.00338713	-1.093871918	0.238912467	0.526964551	-	NC_000964.3	1257674	1257766	+	93	-	PF00756:Putative esterase	-
BSU_11840	101	243	73.53733747	158.203533	107.2617845	228.8201763	-1.092287732	0.01486588	0.087339434	yjcF	NC_000964.3	1256436	1256858	-	423	protein_coding	putative acetyltransferase&&sp|O31628|YJCF_BACSU Uncharacterized N-acetyltransferase YjcF OS=Bacillus subtilis (strain 168) OX=224308 GN=yjcF PE=1 SV=1 && PF13673:Acetyltransferase (GNAT) domain	-
BSU_30010	59	142	25.55696664	55.00080111	62.66002454	133.7118096	-1.092157047	0.021834404	0.115030378	ythP	NC_000964.3	3071400	3072110	-	711	protein_coding	putative ABC transporter (ATP-binding protein)&&sp|O34977|YTHP_BACSU Uncharacterized ABC transporter ATP-binding protein YthP OS=Bacillus subtilis (strain 168) OX=224308 GN=ythP PE=3 SV=1 && PF00005:ABC transporter	ABC_tran
BSU_02490	12	29	2.701606197	5.83797421	12.74853608	27.3034108	-1.092115689	0.122264994	0.362504531	gudD	NC_000964.3	271800	273167	+	1368	protein_coding	glucarate dehydratase&&sp|P42238|GUDD_BACSU Probable glucarate dehydratase OS=Bacillus subtilis (strain 168) OX=224308 GN=gudD PE=3 SV=2 && PF13378:Enolase C-terminal domain-like	-
BSU_15500	12	29	2.871637356	6.20539916	12.74853608	27.3034108	-1.092115689	0.122264994	0.362504531	pyrC	NC_000964.3	1621374	1622660	+	1287	protein_coding	dihydroorotase&&sp|P25995|PYRC_BACSU Dihydroorotase OS=Bacillus subtilis (strain 168) OX=224308 GN=pyrC PE=3 SV=2 && PF01979:Amidohydrolase family	Amidohydro_1
BSU_13520	17	41	5.117998836	11.03718939	18.05826492	38.60342461	-1.091384815	0.066404112	0.242313965	ykrP	NC_000964.3	1417938	1418960	-	1023	protein_coding	putative integral membrane protein%3B putative acyltransferase&&sp|O31660|YKRP_BACSU Putative membrane-bound acyltransferase YkrP OS=Bacillus subtilis (strain 168) OX=224308 GN=ykrP PE=3 SV=1 && PF01757:Acyltransferase family	-
BSU_09190	464	1115	39.1089659	84.03430178	492.7484002	1049.953762	-1.091230756	0.009890729	0.064409671	mncR	NC_000964.3	991348	995001	+	3654	protein_coding	non specific extracellular Ca2+-dependent endonuclease cleaving RNA and DNA&&sp|P54602|YHCR_BACSU Endonuclease YhcR OS=Bacillus subtilis (strain 168) OX=224308 GN=yhcR PE=1 SV=1 && PF00149:Calcineurin-like phosphoesterase|PF00565:Staphylococcal nuclease homologue|PF00746:LPXTG cell wall anchor motif|PF02872:5'-nucleotidase, C-terminal domain	Metallophos
BSU_39210	32	77	20.92454226	45.02151339	33.98746331	72.50344897	-1.090557121	0.034739712	0.156505445	yxiF	NC_000964.3	4022258	4022728	-	471	protein_coding	hypothetical protein&&sp|P42298|YXIF_BACSU Uncharacterized protein YxiF OS=Bacillus subtilis (strain 168) OX=224308 GN=yxiF PE=4 SV=1 && -	-
BSU_40140	63	151	26.83670222	57.51603265	66.90781131	142.1868128	-1.086279693	0.021522984	0.114478248	liaM	NC_000964.3	4124220	4124942	-	723	protein_coding	permease for export of regulatory peptide LiaD*&&sp|Q45592|YYDJ_BACSU Probable peptide export permease protein YydJ OS=Bacillus subtilis (strain 168) OX=224308 GN=yydJ PE=2 SV=1 && -	-
BSU_16530	317	757	124.6879243	266.2467953	336.6422515	712.8369932	-1.082105928	0.011234832	0.070740702	uppS	NC_000964.3	1721214	1721996	+	783	protein_coding	undecaprenyl pyrophosphate synthase&&sp|O31751|ISPT_BACSU Isoprenyl transferase OS=Bacillus subtilis (strain 168) OX=224308 GN=uppS PE=3 SV=1 && PF01255:Putative undecaprenyl diphosphate synthase	Prenyltransf
BSU_11240	10	24	0.995742342	2.136887179	10.62464671	22.59506948	-1.080702922	0.14254749	0.390720314	carB	NC_000964.3	1200381	1203473	+	3093	protein_coding	arginine-specific carbamoyl-phosphate synthetase (large subunit)&&sp|P18185|CARY_BACSU Carbamoyl-phosphate synthase arginine-specific large chain OS=Bacillus subtilis (strain 168) OX=224308 GN=carB PE=3 SV=4 && PF02787:Carbamoyl-phosphate synthetase large chain, oligomerisation domain|PF02786:Carbamoyl-phosphate synthase L chain, ATP binding domain	CPSase_L_D2
BSU_17540	10	24	8.700087753	18.67059899	10.62464671	22.59506948	-1.080702922	0.14254749	0.390720314	ynaF	NC_000964.3	1884968	1885321	+	354	protein_coding	conserved hypothetical protein%3B defective phage region&&sp|P94484|YNAF_BACSU Uncharacterized protein YnaF OS=Bacillus subtilis (strain 168) OX=224308 GN=ynaF PE=4 SV=1 && -	-
BSU_34290	10	24	2.859638871	6.136854265	10.62464671	22.59506948	-1.080702922	0.14254749	0.390720314	epsI	NC_000964.3	3520030	3521106	-	1077	protein_coding	putative polysaccharide pyruvyl transferase involved in biofilm matrix formation&&sp|P71058|EPSI_BACSU Putative pyruvyl transferase EpsI OS=Bacillus subtilis (strain 168) OX=224308 GN=epsI PE=2 SV=1 && PF04230:Polysaccharide pyruvyl transferase	-
BSU_34820	203	484	35.32235628	75.30474927	215.5803394	455.7619147	-1.079665041	0.012761576	0.077987406	bmrA	NC_000964.3	3577745	3579514	-	1770	protein_coding	efflux transporter (ATP-binding and permease protein)&&sp|O06967|BMRA_BACSU Multidrug resistance ABC transporter ATP-binding/permease protein BmrA OS=Bacillus subtilis (strain 168) OX=224308 GN=bmrA PE=1 SV=1 && PF00664:ABC transporter transmembrane region|PF00005:ABC transporter	ABC_membrane
BSU_31000	68	162	40.12040467	85.46627642	72.21754473	152.54515	-1.077653638	0.020033488	0.109132309	yuaI	NC_000964.3	3179926	3180447	-	522	protein_coding	putative N-acetyltransferase&&sp|O32075|YUAI_BACSU Uncharacterized N-acetyltransferase YuaI OS=Bacillus subtilis (strain 168) OX=224308 GN=yuaI PE=3 SV=1 && PF00583:Acetyltransferase (GNAT) family	Acetyltransf_1
BSU_34180	26	62	12.13266783	25.87009512	27.61578323	58.3784405	-1.076909204	0.048419861	0.197372888	lutR	NC_000964.3	3509831	3510490	-	660	protein_coding	L-lactate utilization global transcriptional regulator (GntR family)&&sp|O07007|LUTR_BACSU HTH-type transcriptional regulator LutR OS=Bacillus subtilis (strain 168) OX=224308 GN=lutR PE=1 SV=1 && PF00392:Bacterial regulatory proteins, gntR family|PF07729:FCD domain	FCD
BSU_36630	21	50	16.08866974	34.25265363	22.30605035	47.07843225	-1.073885109	0.057402903	0.220020362	ywnA	NC_000964.3	3766178	3766579	-	402	protein_coding	putative transcriptional regulator&&sp|P71036|YWNA_BACSU Putative HTH-type transcriptional regulator YwnA OS=Bacillus subtilis (strain 168) OX=224308 GN=ywnA PE=1 SV=1 && PF02082:Transcriptional regulator	Rrf2
BSU_30280	75	178	25.3275581	53.74962462	79.65117145	167.6118221	-1.07230751	0.020696808	0.112001445	msmF	NC_000964.3	3099123	3100034	+	912	protein_coding	carbohydrate ABC transporter (permease)&&sp|O34706|MELD_BACSU Melibiose/raffinose/stachyose import permease protein MelD OS=Bacillus subtilis (strain 168) OX=224308 GN=melD PE=1 SV=1 && PF00528:Binding-protein-dependent transport system inner membrane component	BPD_transp_1
BSU_07090	5	12	0.598257783	1.283875688	5.314942064	11.29503596	-1.071944928	0.275998822	0.558281126	yetA	NC_000964.3	776834	779407	+	2574	protein_coding	putative enzyme&&sp|O31530|YETA_BACSU Uncharacterized protein YetA OS=Bacillus subtilis (strain 168) OX=224308 GN=yetA PE=4 SV=2 && -	-
BSU_07450	576	1362	173.9198719	367.7284299	611.686418	1282.545499	-1.068009673	0.011222073	0.070740702	yfmJ	NC_000964.3	817810	818829	-	1020	protein_coding	putative oxidoreductase&&sp|O34812|YFMJ_BACSU Putative NADP-dependent oxidoreductase YfmJ OS=Bacillus subtilis (strain 168) OX=224308 GN=yfmJ PE=2 SV=1 && PF00107:Zinc-binding dehydrogenase|PF16884:N-terminal domain of oxidoreductase	ADH_zinc_N
BSU_04820	55	130	44.11216368	93.23144159	58.41223775	122.4118051	-1.065976701	0.0269941	0.131621371	immR	NC_000964.3	531130	531513	-	384	protein_coding	ICEBs1 mobile element: transcriptional regulator (Xre family)&&sp|P96631|IMMR_BACSU HTH-type transcriptional regulator ImmR OS=Bacillus subtilis (strain 168) OX=224308 GN=immR PE=1 SV=1 && PF01381:Helix-turn-helix	HTH_3
BSU_12950	22	52	6.721853514	14.20669586	23.36799686	48.96176709	-1.063572686	0.069720111	0.251399927	dppD	NC_000964.3	1363141	1364148	+	1008	protein_coding	dipeptide ABC transporter (ATP-binding subunit)&&sp|P26905|DPPD_BACSU Dipeptide transport ATP-binding protein DppD OS=Bacillus subtilis (strain 168) OX=224308 GN=dppD PE=3 SV=1 && PF08352:Oligopeptide/dipeptide transporter, C-terminal region|PF00005:ABC transporter	ABC_tran
BSU_25200	1952	4593	538.6944658	1133.39821	2072.924919	4325.071412	-1.061016113	0.010843685	0.068943484	sigA	NC_000964.3	2600214	2601329	-	1116	protein_coding	RNA polymerase major sigma-43 factor (sigma-A)&&sp|P06224|SIGA_BACSU RNA polymerase sigma factor SigA OS=Bacillus subtilis (strain 168) OX=224308 GN=sigA PE=1 SV=2 && PF03979:Sigma-70 factor, region 1.1|PF00140:Sigma-70 factor, region 1.2|PF04545:Sigma-70, region 4|PF04539:Sigma-70 region 3|PF04542:Sigma-70 region 2	Sigma70_r3
BSU_30270	185	435	44.47843458	93.51696393	196.4653005	409.6202338	-1.059591132	0.014967249	0.087596783	msmE	NC_000964.3	3097850	3099130	+	1281	protein_coding	multiple sugar-binding lipoprotein&&sp|O34335|MELE_BACSU Melibiose/raffinose/stachyose-binding protein MelE OS=Bacillus subtilis (strain 168) OX=224308 GN=melE PE=1 SV=1 && PF01547:Bacterial extracellular solute-binding protein	SBP_bac_1
BSU_30570	14	33	17.74388268	37.39882329	14.87242698	31.07008272	-1.057340604	0.107073534	0.330263975	ytmB	NC_000964.3	3131152	3131394	-	243	protein_coding	hypothetical protein&&sp|O34365|YTMB_BACSU Uncharacterized protein YtmB OS=Bacillus subtilis (strain 168) OX=224308 GN=ytmB PE=1 SV=1 && PF10763:Protein of unknown function (DUF2584)	-
BSU_02320	80	187	27.74622581	57.99344558	84.96090478	176.0868251	-1.05044853	0.022496138	0.117236354	ybfP	NC_000964.3	251427	252314	+	888	protein_coding	putative transcriptional regulator (AraC/XylS family)&&sp|O31456|YBFP_BACSU Uncharacterized HTH-type transcriptional regulator YbfP OS=Bacillus subtilis (strain 168) OX=224308 GN=ybfP PE=3 SV=1 && PF12833:Helix-turn-helix domain	-
BSU_35670	368	859	128.9394575	269.1253207	390.8015276	808.8870224	-1.049291934	0.013516209	0.081507918	gtaB	NC_000964.3	3665629	3666507	+	879	protein_coding	UTP-glucose-1-phosphate uridylyltransferase&&sp|Q05852|GTAB_BACSU UTP--glucose-1-phosphate uridylyltransferase OS=Bacillus subtilis (strain 168) OX=224308 GN=gtaB PE=1 SV=1 && PF00483:Nucleotidyl transferase	-
BSU_05440	315	734	107.4359674	223.8507641	334.5183583	691.1786533	-1.04672822	0.014295626	0.085102288	cesA	NC_000964.3	592303	593205	-	903	protein_coding	carboxylesterase NP&&sp|P96688|NAP_BACSU Uncharacterized carboxylesterase nap OS=Bacillus subtilis (strain 168) OX=224308 GN=nap PE=1 SV=1 && PF12697:Alpha/beta hydrolase family	-
BSU_12570	355	827	137.0100286	285.3992909	376.996222	778.7536799	-1.046399621	0.013769037	0.082704809	xtmA	NC_000964.3	1325096	1325893	+	798	protein_coding	phage PBSX%3B prophage terminase (small subunit)&&sp|P39785|XTMA_BACSU PBSX phage terminase small subunit OS=Bacillus subtilis (strain 168) OX=224308 GN=xtmA PE=4 SV=2 && PF10668:Phage terminase small subunit|PF03592:Terminase small subunit	-
BSU_25690	33	77	63.92102209	133.3656151	35.04941002	72.50344897	-1.046322945	0.041706837	0.177770039	sda	NC_000964.3	2647456	2647614	+	159	protein_coding	check point factor coupling initiation of sporulation and replication initiation&&sp|Q7WY62|SDA_BACSU Sporulation inhibitor sda OS=Bacillus subtilis (strain 168) OX=224308 GN=sda PE=1 SV=1 && PF08970:Sporulation inhibitor A	-
BSU_37690	79	184	20.27555451	42.22667139	83.89895812	173.2618241	-1.045253246	0.023693501	0.121256538	bacF	NC_000964.3	3868287	3869486	-	1200	protein_coding	phenylalanine aminotransferase forming tetrahydrotyrosine in bacilysin synthesis&&sp|P39643|BACF_BACSU Transaminase BacF OS=Bacillus subtilis (strain 168) OX=224308 GN=bacF PE=1 SV=1 && PF00155:Aminotransferase class I and II	Aminotran_1_2
BSU_34170	15	35	4.652312786	9.706643233	15.9343728	32.9534184	-1.043164796	0.100850326	0.316435401	ganR	NC_000964.3	3508659	3509651	-	993	protein_coding	transcriptional regulator of the galactan degradation operon (GanR / beta-1%2C4-galactobiose)&&sp|O07008|GANR_BACSU HTH-type transcriptional regulator GanR OS=Bacillus subtilis (strain 168) OX=224308 GN=ganR PE=1 SV=1 && PF00356:Bacterial regulatory proteins, lacI family|PF13377:Periplasmic binding protein-like domain	LacI
BSU_11382	10399	24158	2744.401306	5700.860218	11043.18772	22748.78527	-1.042625432	0.01195422	0.074347429	appAc	NC_000964.3	1214001	1215167	+	1167	protein_coding	--&&sp|P42061|APPA_BACSU Oligopeptide-binding protein AppA OS=Bacillus subtilis (strain 168) OX=224308 GN=appA PE=1 SV=2 && PF00496:Bacterial extracellular solute-binding proteins, family 5 Middle	-
BSU_34120	71	165	16.95100818	35.2244731	75.40338476	155.370151	-1.041925285	0.025849283	0.128731958	ganB	NC_000964.3	3501651	3502940	-	1290	protein_coding	endo-beta-1%2C4-galactanase&&sp|O07013|GANB_BACSU Endo-beta-1,4-galactanase OS=Bacillus subtilis (strain 168) OX=224308 GN=ganB PE=1 SV=1 && PF07745:Glycosyl hydrolase family 53	-
BSU_02550	12	28	5.427015092	11.32299175	12.74853608	26.36174268	-1.041723948	0.14699996	0.398488608	ycbL	NC_000964.3	278377	279057	+	681	protein_coding	two-component response regulator [YcbM]&&sp|P42244|YCBL_BACSU Uncharacterized transcriptional regulatory protein YcbL OS=Bacillus subtilis (strain 168) OX=224308 GN=ycbL PE=3 SV=3 && PF00486:Transcriptional regulatory protein, C terminal|PF00072:Response regulator receiver domain	Trans_reg_C
BSU_15960	398	924	252.216618	523.5835261	422.6599253	870.0953742	-1.041483047	0.014118824	0.084361821	ylqB	NC_000964.3	1671166	1671651	-	486	protein_coding	conserved exported protein of unknown function&&sp|O31737|YLQB_BACSU Uncharacterized protein YlqB OS=Bacillus subtilis (strain 168) OX=224308 GN=ylqB PE=1 SV=1 && PF02369:Bacterial Ig-like domain (group 1)	-
BSU_17530	41	95	19.66870306	40.75105427	43.54498377	89.45345759	-1.036763538	0.039302593	0.172184586	ynaE	NC_000964.3	1884238	1884879	+	642	protein_coding	hypothetical protein&&sp|P94483|YNAE_BACSU Uncharacterized protein YnaE OS=Bacillus subtilis (strain 168) OX=224308 GN=ynaE PE=4 SV=1 && PF13021:Domain of unknown function (DUF3885)	-
BSU_06180	57	132	25.66525887	53.14569626	60.53613115	124.2951392	-1.036558364	0.030243749	0.142101397	pspA	NC_000964.3	671245	671928	+	684	protein_coding	phage shock protein A homolog regulator%3B prophage region 3&&sp|P54617|PSPA_BACSU Phage shock protein A homolog OS=Bacillus subtilis (strain 168) OX=224308 GN=ydjF PE=1 SV=3 && PF04012:PspA/IM30 family	-
BSU_01660	141	326	22.51198445	46.54099288	149.7396496	306.978535	-1.035138965	0.019073984	0.105414937	nagZ	NC_000964.3	186452	188380	-	1929	protein_coding	N-acetylglucosaminidase lipoprotein&&sp|P40406|NAGZ_BACSU Beta-hexosaminidase OS=Bacillus subtilis (strain 168) OX=224308 GN=nagZ PE=1 SV=1 && PF01915:Glycosyl hydrolase family 3 C-terminal domain|PF00933:Glycosyl hydrolase family 3 N terminal domain	Glyco_hydro_3
BSU_06300	6	14	1.198377846	2.500310436	6.376878832	13.17837747	-1.034581519	0.23994887	0.527125405	cotA	NC_000964.3	683462	685003	-	1542	protein_coding	outer spore coat copper-dependent promiscuous laccase&&sp|P07788|COTA_BACSU Spore coat protein A OS=Bacillus subtilis (strain 168) OX=224308 GN=cotA PE=1 SV=4 && PF07731:Multicopper oxidase|PF07732:Multicopper oxidase	-
BSU_28210	6	14	1.113862953	2.323977512	6.376878832	13.17837747	-1.034581519	0.23994887	0.527125405	lonB	NC_000964.3	2882971	2884629	-	1659	protein_coding	spore-specific ATP-dependent protease LonB&&sp|P42425|LON2_BACSU Lon protease 2 OS=Bacillus subtilis (strain 168) OX=224308 GN=lon2 PE=2 SV=2 && PF05362:Lon protease (S16) C-terminal proteolytic domain|PF00004:ATPase family associated with various cellular activities (AAA)	AAA
BSU_34300	6	14	1.785409313	3.725100186	6.376878832	13.17837747	-1.034581519	0.23994887	0.527125405	epsH	NC_000964.3	3521111	3522145	-	1035	protein_coding	putative glycosyltransferase involved in biofilm formation&&sp|P71057|EPSH_BACSU Putative glycosyltransferase EpsH OS=Bacillus subtilis (strain 168) OX=224308 GN=epsH PE=2 SV=1 && PF00535:Glycosyl transferase family 2	Glycos_transf_2
BSU_40860	6	14	4.850127661	10.11936665	6.376878832	13.17837747	-1.034581519	0.23994887	0.527125405	yyaH	NC_000964.3	4196350	4196730	-	381	protein_coding	putative C-S lyase&&sp|P37516|YYAH_BACSU Uncharacterized protein YyaH OS=Bacillus subtilis (strain 168) OX=224308 GN=yyaH PE=4 SV=1 && PF00903:Glyoxalase/Bleomycin resistance protein/Dioxygenase superfamily	Glyoxalase
BSU_27910	106	245	73.52749839	151.9614349	112.5715177	230.7035103	-1.034476854	0.021663487	0.114726008	thrR	NC_000964.3	2852157	2852600	-	444	protein_coding	transcriptional repressor of operons hom-thrCB and thrD&&sp|P21204|YSZB_BACSU UPF0735 ACT domain-containing protein YszB OS=Bacillus subtilis (strain 168) OX=224308 GN=yszB PE=3 SV=1 && PF01842:ACT domain	ACT
BSU_37710	162	374	35.16086205	72.58376275	172.0405285	352.1785492	-1.033087111	0.018194838	0.101913415	bacD	NC_000964.3	3870668	3872086	-	1419	protein_coding	alanine-anticapsin ligase&&sp|P39641|BACD_BACSU Alanine--anticapsin ligase OS=Bacillus subtilis (strain 168) OX=224308 GN=bacD PE=1 SV=1 && PF13535:ATP-grasp domain	-
BSU_25040	55	127	22.05608184	45.53997339	58.41223775	119.586804	-1.032328275	0.032834917	0.151405451	yqgB	NC_000964.3	2586813	2587580	+	768	protein_coding	factor involved in motility&&sp|P54485|YQGB_BACSU Uncharacterized protein YqgB OS=Bacillus subtilis (strain 168) OX=224308 GN=yqgB PE=4 SV=2 && PF06691:Protein of unknown function (DUF1189)	-
BSU_25210	2624	6042	445.9976111	918.2750811	2786.553024	5689.546822	-1.029803103	0.013250829	0.080225511	dnaG	NC_000964.3	2601528	2603339	-	1812	protein_coding	DNA primase&&sp|P05096|DNAG_BACSU DNA primase OS=Bacillus subtilis (strain 168) OX=224308 GN=dnaG PE=1 SV=2 && PF13155:Toprim-like|PF08275:DNA primase catalytic core, N-terminal domain|PF01807:CHC2 zinc finger|PF10410:DnaB-helicase binding domain of primase	-
BSU_31080	132	304	74.45745431	153.3314393	140.18213	286.2618617	-1.029456078	0.019903209	0.108942626	bslA	NC_000964.3	3187503	3188048	+	546	protein_coding	biofilm hydrophobic layer component&&sp|P71014|BSLA_BACSU Biofilm-surface layer protein A OS=Bacillus subtilis (strain 168) OX=224308 GN=bslA PE=1 SV=2 && PF17735:Biofilm surface layer A	-
BSU_15110	13	30	4.463523282	9.210412547	13.81048139	28.24507886	-1.026405802	0.136249691	0.387372984	panE	NC_000964.3	1577409	1578305	+	897	protein_coding	2-dehydropantoate 2-reductase&&sp|O34661|PANE_BACSU 2-dehydropantoate 2-reductase OS=Bacillus subtilis (strain 168) OX=224308 GN=panE PE=1 SV=1 && PF02558:Ketopantoate reductase PanE/ApbA|PF08546:Ketopantoate reductase PanE/ApbA C terminal	-
Novel00163	13	30	7.332931106	15.13139204	13.81048139	28.24507886	-1.026405802	0.136249691	0.387372984	-	NC_000964.3	2365739	2366284	+	546	-	PF08864:UPF0302 domain|PF08858:IDEAL domain	-
BSU_04810	115	264	69.44717106	142.5555147	122.1290374	248.5951828	-1.024732331	0.02122763	0.113834971	immA	NC_000964.3	530624	531133	-	510	protein_coding	ICEBs1 mobile element: site-specific protease cleaving ImmR&&sp|P96630|IMMA_BACSU Metallopeptidase ImmA OS=Bacillus subtilis (strain 168) OX=224308 GN=immA PE=1 SV=1 && PF06114:IrrE N-terminal-like domain	DUF955
BSU_30160	109	250	22.42495565	45.99053693	115.7573576	235.4118452	-1.023387698	0.022307428	0.116781434	ytcQ	NC_000964.3	3085800	3087296	-	1497	protein_coding	putative ABC transporter (binding lipoprotein)&&sp|Q795R2|YTCQ_BACSU Polygalacturonan/rhamnogalacturonan-binding protein YtcQ OS=Bacillus subtilis (strain 168) OX=224308 GN=ytcQ PE=1 SV=2 && PF13416:Bacterial extracellular solute-binding protein	-
BSU_00510	182	417	58.75568697	120.3754578	193.2794607	392.6702285	-1.022213805	0.019191123	0.105536277	prs	NC_000964.3	57745	58698	+	954	protein_coding	phosphoribosylpyrophosphate synthetase&&sp|P14193|KPRS_BACSU Ribose-phosphate pyrophosphokinase OS=Bacillus subtilis (strain 168) OX=224308 GN=prs PE=1 SV=1 && PF14572:Phosphoribosyl synthetase-associated domain|PF13793:N-terminal domain of ribose phosphate pyrophosphokinase	-
BSU_04150	1698	3887	579.1310241	1185.433134	1803.190487	3660.254546	-1.021347601	0.014187624	0.084662094	ycsN	NC_000964.3	466042	466944	+	903	protein_coding	putative oxidoreductase&&sp|P42972|YCSN_BACSU Uncharacterized oxidoreductase YcsN OS=Bacillus subtilis (strain 168) OX=224308 GN=ycsN PE=3 SV=1 && PF00248:Aldo/keto reductase family	Aldo_ket_red
BSU_02300	3	7	3.311646306	6.909460022	3.191085633	6.586669575	-1.020598487	0.388527115	0.684183194	ybfN	NC_000964.3	249595	249873	+	279	protein_coding	hypothetical protein&&sp|O31454|YBFN_BACSU Uncharacterized protein YbfN OS=Bacillus subtilis (strain 168) OX=224308 GN=ybfN PE=4 SV=1 && -	-
BSU_10940	3	7	1.344904395	2.806025249	3.191085633	6.586669575	-1.020598487	0.388527115	0.684183194	slpH	NC_000964.3	1172650	1173336	+	687	protein_coding	2-phospho%2C3-sulfolactate phosphatase (sporulation related)&&sp|O06738|COMB_BACSU Probable 2-phosphosulfolactate phosphatase OS=Bacillus subtilis (strain 168) OX=224308 GN=comB PE=3 SV=1 && PF04029:2-phosphosulpholactate phosphatase	-
BSU_21520	3	7	2.749849165	5.737319482	3.191085633	6.586669575	-1.020598487	0.388527115	0.684183194	yolC	NC_000964.3	2272156	2272491	+	336	protein_coding	conserved phage protein of unknown function%3B phage SPbeta&&sp|O31992|YOLC_BACSU SPbeta prophage-derived uncharacterized protein YolC OS=Bacillus subtilis (strain 168) OX=224308 GN=yolC PE=3 SV=1 && -	-
BSU_35800	3	7	0.636328732	1.327644178	3.191085633	6.586669575	-1.020598487	0.388527115	0.684183194	gerBA	NC_000964.3	3688812	3690263	+	1452	protein_coding	component of germinant receptor B&&sp|P39569|GERBA_BACSU Spore germination protein B1 OS=Bacillus subtilis (strain 168) OX=224308 GN=gerBA PE=2 SV=2 && PF03323:Bacillus/Clostridium GerA spore germination protein	-
BSU_40260	3	7	3.710639837	7.741925084	3.191085633	6.586669575	-1.020598487	0.388527115	0.684183194	yycQ	NC_000964.3	4137362	4137610	-	249	protein_coding	hypothetical protein&&sp|Q45605|YYCQ_BACSU Uncharacterized protein YycQ OS=Bacillus subtilis (strain 168) OX=224308 GN=yycQ PE=4 SV=1 && PF10852:Protein of unknown function (DUF2651)	-
BSU_36320	10	23	8.020393397	16.49479351	10.62464671	21.65340097	-1.019646744	0.174278731	0.441499672	ywpG	NC_000964.3	3740624	3741007	-	384	protein_coding	interaction partner of DynA&&sp|P94589|YWPG_BACSU Uncharacterized protein YwpG OS=Bacillus subtilis (strain 168) OX=224308 GN=ywpG PE=2 SV=1 && -	-
BSU_21620	21	48	13.39056985	27.368083	22.30605035	45.19509736	-1.015150292	0.075339253	0.264353336	yokE	NC_000964.3	2280881	2281363	+	483	protein_coding	conserved protein of unknown function%3B phage SPbeta&&sp|O32002|YOKE_BACSU SPbeta prophage-derived uncharacterized protein YokE OS=Bacillus subtilis (strain 168) OX=224308 GN=yokE PE=4 SV=1 && PF14470:Bacterial PH domain	-
BSU_24340	1855	4223	422.2532612	859.5547733	1969.9161	3976.654641	-1.013380548	0.01490233	0.087441049	accC	NC_000964.3	2530354	2531706	-	1353	protein_coding	acetyl-CoA carboxylase subunit (biotin carboxylase subunit)&&sp|P49787|ACCC1_BACSU Biotin carboxylase 1 OS=Bacillus subtilis (strain 168) OX=224308 GN=accC1 PE=3 SV=3 && PF00289:Biotin carboxylase, N-terminal domain|PF02785:Biotin carboxylase C-terminal domain|PF02786:Carbamoyl-phosphate synthase L chain, ATP binding domain	CPSase_L_D2
BSU_10850	90	205	26.93729794	54.86416298	95.58037135	193.0368309	-1.013254575	0.026971354	0.131621371	iolX	NC_000964.3	1164370	1165398	+	1029	protein_coding	scyllo-inositol 2-dehydrogenase (NAD(+))&&sp|P40332|IOLX_BACSU scyllo-inositol 2-dehydrogenase (NAD(+)) OS=Bacillus subtilis (strain 168) OX=224308 GN=iolX PE=1 SV=2 && PF02894:Oxidoreductase family, C-terminal alpha/beta domain|PF01408:Oxidoreductase family, NAD-binding Rossmann fold	GFO_IDH_MocA
BSU_33580	14	32	7.524892653	15.37962081	14.87242698	30.12841482	-1.013126775	0.126945433	0.3698187	yvaF	NC_000964.3	3449049	3449621	-	573	protein_coding	putative transcriptional regulator&&sp|O32228|YVAF_BACSU Uncharacterized HTH-type transcriptional regulator YvaF OS=Bacillus subtilis (strain 168) OX=224308 GN=yvaF PE=4 SV=1 && PF00440:Bacterial regulatory proteins, tetR family	TetR_N
BSU_11460	1388	3155	396.9178753	806.7406336	1473.987045	2970.954339	-1.011148505	0.015284468	0.089005251	oppD	NC_000964.3	1223455	1224531	+	1077	protein_coding	oligopeptide ABC transporter (ATP-binding protein)&&sp|P24136|OPPD_BACSU Oligopeptide transport ATP-binding protein OppD OS=Bacillus subtilis (strain 168) OX=224308 GN=oppD PE=2 SV=2 && PF00005:ABC transporter|PF08352:Oligopeptide/dipeptide transporter, C-terminal region	ABC_tran
Novel00182	118	268	16.95056276	34.42391689	125.3148773	252.3618507	-1.009301038	0.024094609	0.122758806	-	NC_000964.3	2529923	2532066	+	2144	-	PF02785:Biotin carboxylase C-terminal domain|PF02786:Carbamoyl-phosphate synthase L chain, ATP binding domain|PF00289:Biotin carboxylase, N-terminal domain|PF00364:Biotin-requiring enzyme|PF03780:Asp23 family, cell envelope-related function	CPSase_L_D2
BSU_30450	44	100	15.41667427	31.33007226	46.73082393	94.16179311	-1.009065144	0.044035045	0.184422001	ytrB	NC_000964.3	3117976	3118854	-	879	protein_coding	ABC transporter (ATP-binding protein) involved in resistance to cell wall inhibitors&&sp|O34641|YTRB_BACSU ABC transporter ATP-binding protein YtrB OS=Bacillus subtilis (strain 168) OX=224308 GN=ytrB PE=2 SV=1 && PF00005:ABC transporter	ABC_tran
BSU_25840	37	84	84.41018473	171.3546085	39.29719688	79.09511914	-1.00714149	0.046668662	0.192226761	phrE	NC_000964.3	2660330	2660464	+	135	protein_coding	regulator peptide of the activity of phosphatase RapE%3B skin element&&sp|O32025|PHRE_BACSU Phosphatase RapE inhibitor OS=Bacillus subtilis (strain 168) OX=224308 GN=phrE PE=3 SV=1 && -	-
BSU_30580	7	16	2.785376932	5.692844137	7.438818498	15.06171752	-1.007106276	0.300309847	0.58636509	ytmA	NC_000964.3	3131446	3132219	-	774	protein_coding	putative esterase&&sp|O34493|YTMA_BACSU Uncharacterized peptidase YtmA OS=Bacillus subtilis (strain 168) OX=224308 GN=ytmA PE=3 SV=1 && PF00326:Prolyl oligopeptidase family	-
BSU_16890	223	505	151.6119928	307.0035855	236.8192715	475.5369208	-1.005435828	0.019638592	0.107623258	ymfKn	NC_000964.3	1760851	1761303	+	453	protein_coding	--&&sp|O31769|YMFK_BACSU Uncharacterized protein YmfK OS=Bacillus subtilis (strain 168) OX=224308 GN=ymfK PE=4 SV=2 && PF11868:Protein of unknown function (DUF3388)	-
BSU_07040	11	25	5.403212394	10.98051576	11.68659115	23.53673791	-1.003300115	0.159529945	0.418296497	yesV	NC_000964.3	769487	770113	+	627	protein_coding	putative integral inner membrane component&&sp|O31525|YESV_BACSU Uncharacterized protein YesV OS=Bacillus subtilis (strain 168) OX=224308 GN=yesV PE=2 SV=1 && PF04854:Protein of unknown function, DUF624	-
BSU_14210	11	25	4.213699218	8.563163406	11.68659115	23.53673791	-1.003300115	0.159529945	0.418296497	mscT	NC_000964.3	1491221	1492024	-	804	protein_coding	small-conductance mechanosensitive channel&&sp|O34897|YKUT_BACSU Uncharacterized MscS family protein YkuT OS=Bacillus subtilis (strain 168) OX=224308 GN=ykuT PE=2 SV=2 && PF00924:Mechanosensitive ion channel	-
BSU_38470	11	25	2.476472347	5.032736388	11.68659115	23.53673791	-1.003300115	0.159529945	0.418296497	eapD	NC_000964.3	3948555	3949922	+	1368	protein_coding	exported double-zinc aminopeptidase&&sp|P25152|BSAP_BACSU Aminopeptidase YwaD OS=Bacillus subtilis (strain 168) OX=224308 GN=ywaD PE=1 SV=2 && PF02225:PA domain|PF04389:Peptidase family M28	-
Novel00151	11	25	10.7892171	21.92606172	11.68659115	23.53673791	-1.003300115	0.159529945	0.418296497	-	NC_000964.3	2186992	2187305	+	314	-	-	-
BSU_28420	356	804	246.9414097	498.6816069	378.0581685	757.09534	-1.001657528	0.018370443	0.102645129	ysmA	NC_000964.3	2905067	2905510	-	444	protein_coding	hypothetical protein&&sp|P11469|YSMA_BACSU Uncharacterized protein YsmA OS=Bacillus subtilis (strain 168) OX=224308 GN=ysmA PE=4 SV=1 && PF03061:Thioesterase superfamily	4HBT
BSU_14220	276	623	156.5438994	315.9646442	293.1024411	586.6536215	-1.000834265	0.01916303	0.105523804	ahpA	NC_000964.3	1492261	1492803	+	543	protein_coding	biofilm-specific peroxidase%3B 2-cys peroxiredoxin&&sp|O34564|YKUU_BACSU Putative peroxiredoxin YkuU OS=Bacillus subtilis (strain 168) OX=224308 GN=ykuU PE=3 SV=1 && PF00578:AhpC/TSA family	-
BSU_05320	27	61	13.92888421	28.13881314	28.67772988	57.43677321	-0.999293287	0.066219741	0.242028118	ydeS	NC_000964.3	578337	578933	+	597	protein_coding	putative transcriptional regulator (TetR/AcrR family)&&sp|P96676|YDES_BACSU Uncharacterized HTH-type transcriptional regulator YdeS OS=Bacillus subtilis (strain 168) OX=224308 GN=ydeS PE=4 SV=1 && PF00440:Bacterial regulatory proteins, tetR family|PF16859:Tetracyclin repressor-like, C-terminal domain	TetR_N
BSU_24780	205	462	256.6525887	517.1983611	217.7042326	435.0452417	-0.998433608	0.02124587	0.113834971	yqgY	NC_000964.3	2564638	2564883	+	246	protein_coding	hypothetical protein&&sp|P54502|YQGY_BACSU Uncharacterized protein YqgY OS=Bacillus subtilis (strain 168) OX=224308 GN=yqgY PE=4 SV=1 && PF11117:Protein of unknown function (DUF2626)	-
BSU_26780	124	279	75.77362143	152.4487748	131.686557	262.7201874	-0.995821232	0.025266232	0.127026817	yrdA	NC_000964.3	2734953	2735456	-	504	protein_coding	hypothetical protein&&sp|O07079|YRDA_BACSU Uncharacterized protein YrdA OS=Bacillus subtilis (strain 168) OX=224308 GN=yrdA PE=3 SV=1 && PF05163:DinB family	-
BSU_12580	536	1205	126.7887443	254.8744692	569.2085545	1134.703787	-0.995148255	0.018042442	0.101433187	xtmB	NC_000964.3	1325890	1327191	+	1302	protein_coding	phage PBSX%3B prophage terminase (large subunit)&&sp|P39786|XTMB_BACSU PBSX phage terminase large subunit OS=Bacillus subtilis (strain 168) OX=224308 GN=xtmB PE=4 SV=2 && PF04466:Phage terminase large subunit|PF17288:Terminase RNAseH like domain	-
Novel00317	44	99	15.55827403	31.30165577	46.73082393	93.22012601	-0.994584858	0.047606192	0.194384853	-	NC_000964.3	3984154	3985024	+	871	-	PF17912:MalK OB fold domain|PF00005:ABC transporter|PF03459:TOBE domain	ABC_tran
Novel00251	121	272	16.80918172	33.78729958	128.5007172	256.1285186	-0.994479598	0.026368393	0.130422559	-	NC_000964.3	3219855	3222071	+	2217	-	PF00342:Phosphoglucose isomerase|PF08868:YugN-like family	-
BSU_18350	325	729	67.8147084	136.0164521	345.1378242	686.4703186	-0.99179742	0.019631763	0.107623258	dacC	NC_000964.3	1998340	1999815	-	1476	protein_coding	D-alanyl-D-alanine carboxypeptidase&&sp|P39844|DACC_BACSU D-alanyl-D-alanine carboxypeptidase DacC OS=Bacillus subtilis (strain 168) OX=224308 GN=dacC PE=1 SV=1 && PF02113:D-Ala-D-Ala carboxypeptidase 3 (S13) family	-
BSU_37130	135	302	110.8739183	221.7818219	143.3679699	284.3785277	-0.987544501	0.02588739	0.128731958	spo0F	NC_000964.3	3809550	3809924	-	375	protein_coding	two-component response regulator of sporulation initiation&&sp|P06628|SP0F_BACSU Sporulation initiation phosphotransferase F OS=Bacillus subtilis (strain 168) OX=224308 GN=spo0F PE=1 SV=1 && PF00072:Response regulator receiver domain	Response_reg
BSU_15650	8	18	0.921760139	1.854487105	8.500760064	16.94505651	-0.986049072	0.264725179	0.545673907	tcaB	NC_000964.3	1637965	1640637	+	2673	protein_coding	P-type calcium transport ATPase (sporulation)&&sp|O34431|ATCL_BACSU Calcium-transporting ATPase OS=Bacillus subtilis (strain 168) OX=224308 GN=yloB PE=1 SV=1 && PF00122:E1-E2 ATPase|PF00702:haloacid dehalogenase-like hydrolase|PF00689:Cation transporting ATPase, C-terminus|PF00690:Cation transporter/ATPase, N-terminus	E1-E2_ATPase
BSU_17267	8	18	13.9201404	28.00589849	8.500760064	16.94505651	-0.986049072	0.264725179	0.545673907	ymzEc	NC_000964.3	1862992	1863168	+	177	protein_coding	--&&-- && -	-
BSU_36300	8	18	3.170997235	6.37972205	8.500760064	16.94505651	-0.986049072	0.264725179	0.545673907	glcR	NC_000964.3	3739206	3739982	-	777	protein_coding	transcriptional regulator (glucose repression of catabolic operons)&&sp|P94591|GLCR_BACSU HTH-type transcriptional repressor GlcR OS=Bacillus subtilis (strain 168) OX=224308 GN=glcR PE=1 SV=2 && PF08220:DeoR-like helix-turn-helix domain|PF00455:DeoR C terminal sensor domain	DeoR
BSU_37630	8	18	2.765280417	5.563461316	8.500760064	16.94505651	-0.986049072	0.264725179	0.545673907	ywfM	NC_000964.3	3862357	3863247	-	891	protein_coding	putative toxic excess metabolite exporter&&sp|P39649|YWFM_BACSU Uncharacterized transporter YwfM OS=Bacillus subtilis (strain 168) OX=224308 GN=ywfM PE=3 SV=1 && PF00892:EamA-like transporter family	DUF6
BSU_31910	1354	3023	1418.398388	2831.659885	1437.880861	2846.654302	-0.985268887	0.018076081	0.101497307	yukE	NC_000964.3	3276141	3276434	-	294	protein_coding	small WGX100 secreted protein (ESX-dependent secretion)&&sp|C0SP85|YUKE_BACSU Protein YukE OS=Bacillus subtilis (strain 168) OX=224308 GN=yukE PE=1 SV=1 && PF06013:Proteins of 100 residues with WXG	-
BSU_31150	193	431	71.52916913	142.8323291	204.9608734	405.853566	-0.985230058	0.023061469	0.118735565	uppP	NC_000964.3	3194635	3195465	-	831	protein_coding	undecaprenyl-pyrophosphate phosphatase&&sp|P94507|UPPP_BACSU Undecaprenyl-diphosphatase OS=Bacillus subtilis (strain 168) OX=224308 GN=uppP PE=3 SV=2 && PF02673:Bacitracin resistance protein BacA	-
BSU_17650	4	9	2.666520402	5.364766269	4.253009942	8.470019275	-0.97582079	0.323451739	0.616516572	yncE	NC_000964.3	1899589	1900050	+	462	protein_coding	putative prophage protein&&sp|P94495|YNCE_BACSU Uncharacterized protein YncE OS=Bacillus subtilis (strain 168) OX=224308 GN=yncE PE=4 SV=2 && PF10903:Protein of unknown function (DUF2691)	-
BSU_19800	4	9	1.072177916	2.157112286	4.253009942	8.470019275	-0.97582079	0.323451739	0.616516572	phyC	NC_000964.3	2150108	2151256	-	1149	protein_coding	phytase&&sp|P42094|PHYT_BACSU 3-phytase OS=Bacillus subtilis (strain 168) OX=224308 GN=phy PE=1 SV=2 && PF02333:Phytase	-
BSU_37470	4	9	10.26610355	20.65435014	4.253009942	8.470019275	-0.97582079	0.323451739	0.616516572	phrF	NC_000964.3	3847130	3847249	+	120	protein_coding	secreted regulator of the activity of phosphatase RapF&&sp|P71001|PHRF_BACSU Phosphatase RapF inhibitor OS=Bacillus subtilis (strain 168) OX=224308 GN=phrF PE=1 SV=1 && PF11131:Rap-phr extracellular signalling	-
BSU_28700	50	111	63.37100956	125.796042	53.10250422	104.5201311	-0.975472192	0.043256847	0.182502317	ysfE	NC_000964.3	2935967	2936209	-	243	protein_coding	hypothetical protein&&sp|P94533|YSFE_BACSU Uncharacterized protein YsfE OS=Bacillus subtilis (strain 168) OX=224308 GN=ysfE PE=4 SV=1 && PF12681:Glyoxalase-like domain	-
BSU_37030	50	111	27.74622581	55.07826703	53.10250422	104.5201311	-0.975472192	0.043256847	0.182502317	racA	NC_000964.3	3798789	3799343	+	555	protein_coding	chromosome-pole-anchoring protein RacA&&sp|P45870|RACA_BACSU Chromosome-anchoring protein RacA OS=Bacillus subtilis (strain 168) OX=224308 GN=racA PE=1 SV=1 && PF13411:MerR HTH family regulatory protein	-
BSU_31440	119	264	31.48624542	62.45989045	126.3768239	248.5951828	-0.975454115	0.029357119	0.139164327	patB	NC_000964.3	3228778	3229941	+	1164	protein_coding	promiscuous cystathionine / cystine beta-lyase / cysteine desulfhydrase&&sp|Q08432|CBL_BACSU Cystathionine beta-lyase PatB OS=Bacillus subtilis (strain 168) OX=224308 GN=patB PE=1 SV=1 && PF00155:Aminotransferase class I and II	Aminotran_1_2
BSU_13650	9	20	6.416314718	12.74959885	9.562702928	18.82839473	-0.969394634	0.236006552	0.524012602	eag	NC_000964.3	1431027	1431458	+	432	protein_coding	putative small membrane protein&&sp|P06630|EAG_BACSU Uncharacterized protein eag OS=Bacillus subtilis (strain 168) OX=224308 GN=eag PE=4 SV=1 && -	-
BSU_12300	165	364	35.7364364	70.49398452	175.2263684	342.7618796	-0.967548128	0.026382043	0.130422559	uxaC	NC_000964.3	1300450	1301871	+	1422	protein_coding	galacturonate isomerase&&sp|O34808|UXAC_BACSU Uronate isomerase OS=Bacillus subtilis (strain 168) OX=224308 GN=uxaC PE=2 SV=1 && PF02614:Glucuronate isomerase	-
BSU_28310	53	117	9.462669358	18.67871664	56.28834434	110.1701335	-0.967460028	0.04438648	0.185553369	ilvB	NC_000964.3	2895248	2896972	-	1725	protein_coding	acetohydroxy-acid synthase (large subunit)&&sp|P37251|ILVB_BACSU Acetolactate synthase large subunit OS=Bacillus subtilis (strain 168) OX=224308 GN=ilvB PE=1 SV=4 && PF02775:Thiamine pyrophosphate enzyme, C-terminal TPP binding domain|PF00205:Thiamine pyrophosphate enzyme, central domain|PF02776:Thiamine pyrophosphate enzyme, N-terminal TPP binding domain	TPP_enzyme_N
BSU_24330	503	1109	379.6948592	748.5514477	534.1643172	1044.30376	-0.967042062	0.021598909	0.114516861	yqhY	NC_000964.3	2529926	2530333	-	408	protein_coding	alkaline shock protein&&sp|P54519|YQHY_BACSU Uncharacterized protein YqhY OS=Bacillus subtilis (strain 168) OX=224308 GN=yqhY PE=3 SV=2 && PF03780:Asp23 family, cell envelope-related function	-
BSU_06960	25	55	6.955354708	13.68249633	26.5538366	51.78676923	-0.960788072	0.08941508	0.295996985	yesN	NC_000964.3	760452	761558	+	1107	protein_coding	two-component response regulator [YesM]&&sp|O31517|YESN_BACSU Uncharacterized transcriptional regulatory protein YesN OS=Bacillus subtilis (strain 168) OX=224308 GN=yesN PE=3 SV=1 && PF00072:Response regulator receiver domain|PF12833:Helix-turn-helix domain	Response_reg
BSU_12310	25	55	5.579404102	10.97574162	26.5538366	51.78676923	-0.960788072	0.08941508	0.295996985	exuM	NC_000964.3	1301939	1303318	+	1380	protein_coding	putative Na+:altronate/mannonate symporter&&sp|O34961|YJMB_BACSU Uncharacterized symporter YjmB OS=Bacillus subtilis (strain 168) OX=224308 GN=yjmB PE=2 SV=1 && PF13347:MFS/sugar transport protein	-
BSU_24350	441	968	282.959479	555.3725259	468.3236287	911.5287201	-0.960619132	0.023201133	0.119137426	accB	NC_000964.3	2531718	2532197	-	480	protein_coding	acetyl-CoA carboxylase subunit (biotin carboxyl carrier subunit)&&sp|P49786|BCCP_BACSU Biotin carboxyl carrier protein of acetyl-CoA carboxylase OS=Bacillus subtilis (strain 168) OX=224308 GN=accB PE=1 SV=2 && PF00364:Biotin-requiring enzyme	Biotin_lipoyl
BSU_17620	20	44	9.685003347	19.05223073	21.24410389	41.42842734	-0.95996845	0.090283136	0.29714673	yncB	NC_000964.3	1895378	1896013	-	636	protein_coding	DNA nuclease%2C lipoprotein (phage origin)&&sp|P94492|YNCB_BACSU Endonuclease YncB OS=Bacillus subtilis (strain 168) OX=224308 GN=yncB PE=1 SV=1 && PF00565:Staphylococcal nuclease homologue	-
BSU_02270	119	261	68.63293945	134.6013829	126.3768239	245.7701819	-0.958974311	0.032445197	0.149911258	pssA	NC_000964.3	247744	248277	+	534	protein_coding	phosphatidylserine synthase&&sp|P39823|PSS_BACSU CDP-diacylglycerol--serine O-phosphatidyltransferase OS=Bacillus subtilis (strain 168) OX=224308 GN=pssA PE=3 SV=1 && PF01066:CDP-alcohol phosphatidyltransferase	CDP-OH_P_transf
BSU_05040	15	33	4.52916333	8.909719667	15.9343728	31.07008272	-0.95860563	0.139805243	0.387372984	yddN	NC_000964.3	550240	551259	-	1020	protein_coding	putative alkanal monooxygenase&&sp|P96651|YDDN_BACSU Uncharacterized protein YddN OS=Bacillus subtilis (strain 168) OX=224308 GN=yddN PE=4 SV=1 && PF00296:Luciferase-like monooxygenase	-
BSU_13190	15	33	4.812236038	9.466577146	15.9343728	31.07008272	-0.95860563	0.139805243	0.387372984	ispA	NC_000964.3	1386024	1386983	-	960	protein_coding	intracellular serine protease&&sp|P11018|ISP1_BACSU Major intracellular serine protease OS=Bacillus subtilis (strain 168) OX=224308 GN=isp PE=1 SV=2 && PF00082:Subtilase family	Peptidase_S8
BSU_16825	15	33	3.821130353	7.516885078	15.9343728	31.07008272	-0.95860563	0.139805243	0.387372984	bcbE	NC_000964.3	1755649	1756857	+	1209	protein_coding	bacillibactin exporter&&sp|O31762|BBEX_BACSU Bacillibactin exporter OS=Bacillus subtilis (strain 168) OX=224308 GN=ymfD PE=1 SV=2 && PF07690:Major Facilitator Superfamily	MFS_1
BSU_41030	309	677	151.7811482	297.3523667	328.1466787	637.503637	-0.95786046	0.024383613	0.123679104	jag	NC_000964.3	4213200	4213826	-	627	protein_coding	SpoIIIJ-associated RNA/ssDNA-binding protein&&sp|Q01620|JAG_BACSU Protein jag OS=Bacillus subtilis (strain 168) OX=224308 GN=jag PE=4 SV=1 && PF01424:R3H domain|PF14804:Jag N-terminus|PF13083:KH domain	R3H
Novel00015	10	22	33.84429741	66.57812498	10.62464671	20.71173234	-0.955891986	0.212448195	0.495821068	-	NC_000964.3	87988	88078	-	91	-	PF01207:Dihydrouridine synthase (Dus)	Dus
BSU_15800	42	92	20.05471391	39.28062455	44.60693049	86.62845623	-0.955868152	0.05796723	0.221254521	thiN	NC_000964.3	1654730	1655374	+	645	protein_coding	thiamine pyrophosphokinase&&sp|O34664|THIN_BACSU Thiamine pyrophosphokinase OS=Bacillus subtilis (strain 168) OX=224308 GN=thiN PE=1 SV=1 && PF04263:Thiamin pyrophosphokinase, catalytic domain|PF04265:Thiamin pyrophosphokinase, vitamin B1 binding domain	-
BSU_14390	1229	2687	415.034252	811.3777605	1305.137538	2530.254207	-0.955022227	0.021966485	0.115393563	fruK	NC_000964.3	1508330	1509241	+	912	protein_coding	fructose-1-phosphate kinase&&sp|O31714|K1PF_BACSU 1-phosphofructokinase OS=Bacillus subtilis (strain 168) OX=224308 GN=fruK PE=3 SV=1 && PF00294:pfkB family carbohydrate kinase	PfkB
BSU_12780	310	675	113.6604321	221.2966086	329.2086253	635.6203031	-0.948933356	0.025720737	0.12846298	xepA	NC_000964.3	1345839	1346678	+	840	protein_coding	phage PBSX%3B lytic exoenzyme&&sp|P39797|XEPA_BACSU Phage-like element PBSX protein XepA OS=Bacillus subtilis (strain 168) OX=224308 GN=xepA PE=1 SV=3 && -	-
BSU_31010	244	531	49.11626011	95.57699279	259.12015	500.0202617	-0.948073723	0.027220067	0.132050591	floT	NC_000964.3	3180465	3181994	-	1530	protein_coding	flotillin lipid rafts scaffold protein&&sp|O32076|YUAG_BACSU Uncharacterized protein YuaG OS=Bacillus subtilis (strain 168) OX=224308 GN=yuaG PE=4 SV=1 && PF01145:SPFH domain / Band 7 family|PF15975:Flotillin	-
BSU_02420	5	11	1.071618324	2.108075634	5.314942064	10.35336446	-0.947845721	0.366108883	0.661372002	glnT	NC_000964.3	262732	264168	-	1437	protein_coding	glutamine transporter&&sp|O31464|GLNT_BACSU Probable sodium/glutamine symporter GlnT OS=Bacillus subtilis (strain 168) OX=224308 GN=glnT PE=3 SV=2 && PF01235:Sodium:alanine symporter family	-
BSU_36960	5	11	3.468278226	6.822758303	5.314942064	10.35336446	-0.947845721	0.366108883	0.661372002	ywlB	NC_000964.3	3794166	3794609	-	444	protein_coding	hypothetical protein&&sp|P39152|YWLB_BACSU Uncharacterized protein YwlB OS=Bacillus subtilis (strain 168) OX=224308 GN=ywlB PE=4 SV=1 && -	-
BSU_14340	234	509	103.5460444	201.3996977	248.5006841	479.3035887	-0.947386018	0.027789794	0.133944337	skiW	NC_000964.3	1503582	1504277	+	696	protein_coding	subunit of permease exporting the starvation-induced killing protein&&sp|O31709|YKNW_BACSU Membrane protein YknW OS=Bacillus subtilis (strain 168) OX=224308 GN=yknW PE=1 SV=1 && PF04893:Yip1 domain	-
BSU_15350	28	61	6.731871179	13.1138731	29.73967655	57.43677321	-0.947049133	0.07978403	0.275086174	thiQ	NC_000964.3	1607556	1608836	+	1281	protein_coding	N-formyl-4-amino-5-aminomethyl-2-methylpyrimidinedeformylase&&sp|O31724|FAPD_BACSU N-formyl-4-amino-5-aminomethyl-2-methylpyrimidine deformylase OS=Bacillus subtilis (strain 168) OX=224308 GN=ylmB PE=1 SV=2 && PF01546:Peptidase family M20/M25/M40|PF07687:Peptidase dimerisation domain	Peptidase_M20
BSU_11130	62	134	53.041535	102.5067747	65.84586462	126.1784733	-0.937164901	0.049529898	0.199562212	ipi	NC_000964.3	1189646	1190005	+	360	protein_coding	intracellular proteinase inhibitor BsuPI&&sp|P39804|IPI_BACSU Intracellular proteinase inhibitor OS=Bacillus subtilis (strain 168) OX=224308 GN=ipi PE=1 SV=1 && PF12690:Intracellular proteinase inhibitor	-
BSU_19100	12	26	3.923351674	7.601034728	12.74853608	24.47840624	-0.935331348	0.176352119	0.445023452	yobV	NC_000964.3	2083067	2084008	-	942	protein_coding	putative transcriptional regulator&&sp|O34920|YOBV_BACSU Uncharacterized HTH-type transcriptional regulator YobV OS=Bacillus subtilis (strain 168) OX=224308 GN=yobV PE=4 SV=1 && PF08279:HTH domain|PF13280:WYL domain	HTH_11
BSU_23470	71	153	61.77062304	119.0250686	75.40338476	144.0701468	-0.933081706	0.048519567	0.197372888	spoIIAA	NC_000964.3	2444645	2444998	-	354	protein_coding	anti-anti-sigma factor (antagonist of SpoIIAB)&&sp|P10727|SP2AA_BACSU Anti-sigma F factor antagonist OS=Bacillus subtilis (strain 168) OX=224308 GN=spoIIAA PE=1 SV=3 && PF01740:STAS domain	STAS
BSU_29250	151	325	49.3688419	95.0129341	160.3591158	306.036868	-0.931934688	0.034979198	0.15685662	nrnA	NC_000964.3	2995908	2996849	-	942	protein_coding	nanoRNase (oligoribonuclease) (3'->5'short substrates%2C 5'->3' long substrates)%2C 3'%2C5'-bisphosphate nucleotidase&&sp|O34600|NRNA_BACSU Bifunctional oligoribonuclease and PAP phosphatase NrnA OS=Bacillus subtilis (strain 168) OX=224308 GN=nrnA PE=1 SV=1 && PF02272:DHHA1 domain|PF01368:DHH family	-
BSU_35480	74	159	26.93942066	51.75794597	78.58922478	149.7201489	-0.928920097	0.046818556	0.192450365	fakBA	NC_000964.3	3643664	3644509	-	846	protein_coding	fatty acid kinase fatty acid binding subunit A&&sp|P32436|DEGV_BACSU Protein DegV OS=Bacillus subtilis (strain 168) OX=224308 GN=degV PE=1 SV=2 && PF02645:Uncharacterised protein, DegV family COG1307	-
BSU_11280	6	13	2.514147808	4.870867152	6.376878832	12.23670694	-0.928706437	0.312308127	0.604357192	yjaU	NC_000964.3	1205165	1205899	+	735	protein_coding	hypothetical protein&&sp|O35001|YJAU_BACSU Uncharacterized protein YjaU OS=Bacillus subtilis (strain 168) OX=224308 GN=yjaU PE=4 SV=1 && -	-
BSU_11430	19573	41990	3680.191296	7059.63502	20785.48568	39540.59031	-0.927754381	0.024946362	0.125973609	oppA	NC_000964.3	1219849	1221486	+	1638	protein_coding	oligopeptide ABC transporter (binding lipoprotein)&&sp|P24141|OPPA_BACSU Oligopeptide-binding protein OppA OS=Bacillus subtilis (strain 168) OX=224308 GN=oppA PE=1 SV=1 && PF00496:Bacterial extracellular solute-binding proteins, family 5 Middle	-
BSU_12490	13	28	4.783489109	9.212613362	13.81048139	26.36174268	-0.927323205	0.192936325	0.46699593	xpdC	NC_000964.3	1319690	1320526	+	837	protein_coding	phage PBSX%3B manganese-containing peroxidase&&sp|O34423|YJQC_BACSU Uncharacterized protein YjqC OS=Bacillus subtilis (strain 168) OX=224308 GN=yjqC PE=3 SV=2 && PF05067:Manganese containing catalase	-
BSU_34360	13	28	5.853480093	11.27332951	13.81048139	26.36174268	-0.927323205	0.192936325	0.46699593	epsB	NC_000964.3	3528462	3529145	-	684	protein_coding	protein tyrosine kinase involved in biofilm matrix formation&&sp|P71051|YVEL_BACSU Putative tyrosine-protein kinase YveL OS=Bacillus subtilis (strain 168) OX=224308 GN=yveL PE=1 SV=2 && PF13614:AAA domain	-
BSU_37569	13	28	25.66525887	49.429214	13.81048139	26.36174268	-0.927323205	0.192936325	0.46699593	BSU_37569	NC_000964.3	3856782	3856937	-	156	protein_coding	hypothetical protein&&-- && -	-
BSU_30410	172	369	40.40663181	77.51289296	182.6599946	347.4702144	-0.927322621	0.033573949	0.154144634	ytrF	NC_000964.3	3113979	3115289	-	1311	protein_coding	metabolite permease involved in resistance to cell wall inhibitors&&sp|O35005|YTRF_BACSU ABC transporter permease YtrF OS=Bacillus subtilis (strain 168) OX=224308 GN=ytrF PE=2 SV=1 && PF02687:FtsX-like permease family|PF12704:MacB-like periplasmic core domain	-
BSU_14400	2503	5359	404.0260563	773.4917008	2658.057487	5046.388295	-0.924851073	0.025876347	0.128731958	fruA	NC_000964.3	1509256	1511163	+	1908	protein_coding	phosphotransferase system (PTS) fructose-specific enzyme IIABC component&&sp|P71012|PTF3A_BACSU PTS system fructose-specific EIIABC component OS=Bacillus subtilis (strain 168) OX=224308 GN=fruA PE=1 SV=2 && PF02302:PTS system, Lactose/Cellobiose specific IIB subunit|PF00359:Phosphoenolpyruvate-dependent sugar phosphotransferase system, EIIA 2	PTS_EIIA_2
BSU_12750	588	1256	87.73937335	167.5830993	624.4297771	1182.728802	-0.92138994	0.028502723	0.136246	xkdV	NC_000964.3	1343230	1345293	+	2064	protein_coding	phage PBSX%3B conserved hypothetical protein&&sp|P54341|XKDV_BACSU Phage-like element PBSX protein XkdV OS=Bacillus subtilis (strain 168) OX=224308 GN=xkdV PE=4 SV=1 && -	-
BSU_14450	187	399	46.70952223	89.11690407	198.5891938	375.7202233	-0.919500909	0.034641798	0.156264632	ampS	NC_000964.3	1514997	1516229	-	1233	protein_coding	aminopeptidase&&sp|P39762|AMPS_BACSU Aminopeptidase AmpS OS=Bacillus subtilis (strain 168) OX=224308 GN=ampS PE=3 SV=3 && PF02073:Thermophilic metalloprotease (M29)	-
BSU_21760	99	211	120.9933632	230.585602	105.1378912	198.6868329	-0.917514651	0.041662644	0.177770039	ypmP	NC_000964.3	2292432	2292683	-	252	protein_coding	hypothetical protein&&sp|P54177|YPMP_BACSU Uncharacterized protein YpmP OS=Bacillus subtilis (strain 168) OX=224308 GN=ypmP PE=4 SV=1 && PF10751:Protein of unknown function (DUF2535)	-
BSU_28640	78	166	23.21032107	44.16904506	82.83701145	156.311818	-0.915194352	0.047012397	0.192996038	pheS	NC_000964.3	2929438	2930472	-	1035	protein_coding	phenylalanyl-tRNA synthetase (alpha subunit)&&sp|P17921|SYFA_BACSU Phenylalanine--tRNA ligase alpha subunit OS=Bacillus subtilis (strain 168) OX=224308 GN=pheS PE=3 SV=2 && PF01409:tRNA synthetases class II core domain (F)|PF02912:Aminoacyl tRNA synthetase class II, N-terminal domain	tRNA-synt_2d
BSU_25820	7	15	2.818146072	5.399830101	7.438818498	14.12004765	-0.914786625	0.375259826	0.669949592	yqcI	NC_000964.3	2658006	2658770	-	765	protein_coding	conserved protein of unknown function%3B skin element&&sp|P45944|YQCI_BACSU Uncharacterized protein YqcI OS=Bacillus subtilis (strain 168) OX=224308 GN=yqcI PE=3 SV=2 && PF08892:YqcI/YcgG family	-
BSU_31420	7	15	2.622727184	5.025389327	7.438818498	14.12004765	-0.914786625	0.375259826	0.669949592	yugF	NC_000964.3	3227581	3228402	+	822	protein_coding	putative hydrolase&&sp|O05235|YUGF_BACSU Uncharacterized hydrolase YugF OS=Bacillus subtilis (strain 168) OX=224308 GN=yugF PE=3 SV=1 && PF00561:alpha/beta hydrolase fold	Abhydrolase_1
BSU_34250	7	15	3.540035706	6.783037811	7.438818498	14.12004765	-0.914786625	0.375259826	0.669949592	epsL	NC_000964.3	3516880	3517488	-	609	protein_coding	putative phosphotransferase involved in extracellular matrix synthesis&&sp|P71062|EPSL_BACSU Uncharacterized sugar transferase EpsL OS=Bacillus subtilis (strain 168) OX=224308 GN=epsL PE=2 SV=1 && PF02397:Bacterial sugar transferase	-
BSU_36480	7	15	1.586373617	3.039639461	7.438818498	14.12004765	-0.914786625	0.375259826	0.669949592	ywoD	NC_000964.3	3753933	3755291	-	1359	protein_coding	putative efflux transporter&&sp|P94574|YWOD_BACSU Uncharacterized MFS-type transporter YwoD OS=Bacillus subtilis (strain 168) OX=224308 GN=ywoD PE=3 SV=1 && PF07690:Major Facilitator Superfamily	MFS_1
BSU_37760	907	1927	197.6933316	375.5690749	963.190738	1814.587325	-0.913672034	0.028733611	0.137062625	rocC	NC_000964.3	3875780	3877192	-	1413	protein_coding	basic aminoacid permease&&sp|P39636|ROCC_BACSU Amino-acid permease RocC OS=Bacillus subtilis (strain 168) OX=224308 GN=rocC PE=2 SV=1 && PF00324:Amino acid permease	AA_permease
BSU_34050	872	1848	374.5624391	709.7952404	926.0226075	1740.195636	-0.910051375	0.029431912	0.13937163	lutA	NC_000964.3	3494985	3495701	-	717	protein_coding	iron-sulfur oxidase subunit used in L-lactate utilization&&sp|O07020|LUTA_BACSU Lactate utilization protein A OS=Bacillus subtilis (strain 168) OX=224308 GN=lutA PE=1 SV=1 && PF02754:Cysteine-rich domain	-
BSU_08030	51	108	16.06046874	30.41131308	54.16445093	101.6951298	-0.907488777	0.060338856	0.227079043	dusC	NC_000964.3	876426	877403	+	978	protein_coding	tRNA-dihydrouridine synthase 2&&sp|O31546|DUS2_BACSU Probable tRNA-dihydrouridine synthase 2 OS=Bacillus subtilis (strain 168) OX=224308 GN=dus2 PE=3 SV=1 && PF01207:Dihydrouridine synthase (Dus)	Dus
BSU_07160	25	53	21.21095774	40.20865224	26.5538366	49.90343448	-0.90747965	0.112679968	0.342010675	yetH	NC_000964.3	785543	785905	-	363	protein_coding	putative lyase/dioxygenase&&sp|O31535|YETH_BACSU Uncharacterized protein YetH OS=Bacillus subtilis (strain 168) OX=224308 GN=yetH PE=4 SV=1 && PF00903:Glyoxalase/Bleomycin resistance protein/Dioxygenase superfamily	Glyoxalase
BSU_14190	187	395	51.19363636	96.69295767	198.5891938	371.9535554	-0.904969666	0.03781646	0.167766901	dapI	NC_000964.3	1489753	1490877	+	1125	protein_coding	N-acetyl-diaminopimelate deacetylase&&sp|O34916|DAPEL_BACSU N-acetyldiaminopimelate deacetylase OS=Bacillus subtilis (strain 168) OX=224308 GN=ykuR PE=1 SV=1 && PF07687:Peptidase dimerisation domain|PF01546:Peptidase family M20/M25/M40	Peptidase_M20
BSU_28810	44	93	13.9416221	26.34917096	46.73082393	87.57012335	-0.904511454	0.070115899	0.252428294	abnA	NC_000964.3	2949053	2950024	-	972	protein_coding	arabinan-endo-1%2C5-alpha-L-arabinase&&sp|P94522|EABN1_BACSU Extracellular endo-alpha-(1->5)-L-arabinanase 1 OS=Bacillus subtilis (strain 168) OX=224308 GN=abnA PE=1 SV=3 && PF04616:Glycosyl hydrolases family 43	-
BSU_14150	8	17	5.165335119	9.814785529	8.500760064	16.00338713	-0.904206928	0.327413195	0.617968107	fldN	NC_000964.3	1487038	1487514	+	477	protein_coding	short-chain flavodoxin (acts in lipid desaturation)&&sp|O34737|FLAV_BACSU Probable flavodoxin 1 OS=Bacillus subtilis (strain 168) OX=224308 GN=ykuN PE=3 SV=1 && PF00258:Flavodoxin	-
Novel00088	8	17	5.612448409	10.66435694	8.500760064	16.00338713	-0.904206928	0.327413195	0.617968107	-	NC_000964.3	1480252	1480690	-	439	-	PF08924:Domain of unknown function (DUF1906)	-
BSU_30440	45	95	14.04178297	26.50676478	47.79277065	89.45345759	-0.902828946	0.068488568	0.247741927	ytrC	NC_000964.3	3116996	3117982	-	987	protein_coding	ABC transporter%2C permease component involved in resistance to cell wall inhibitors&&sp|O34898|YTRC_BACSU Probable ABC transporter permease YtrC OS=Bacillus subtilis (strain 168) OX=224308 GN=ytrC PE=2 SV=1 && -	-
BSU_22600	128	270	30.63079847	57.77440597	135.9343435	254.2451847	-0.902777335	0.042470923	0.179851357	aroA	NC_000964.3	2367954	2369240	-	1287	protein_coding	3-phosphoshikimate 1-carboxyvinyltransferase (5-enolpyruvoylshikimate-3-phosphate synthase)&&sp|P20691|AROA_BACSU 3-phosphoshikimate 1-carboxyvinyltransferase OS=Bacillus subtilis (strain 168) OX=224308 GN=aroA PE=3 SV=1 && PF00275:EPSP synthase (3-phosphoshikimate 1-carboxyvinyltransferase)	EPSP_synthase
BSU_13540	122	257	75.44967668	142.1196248	129.5626638	242.003514	-0.900819677	0.044245305	0.185132739	ogt	NC_000964.3	1421426	1421923	+	498	protein_coding	O6-alkylguanine DNA alkyltransferase&&sp|P11742|OGT_BACSU Methylated-DNA--protein-cysteine methyltransferase, constitutive OS=Bacillus subtilis (strain 168) OX=224308 GN=ogt PE=1 SV=1 && PF02870:6-O-methylguanine DNA methyltransferase, ribonuclease-like domain|PF01035:6-O-methylguanine DNA methyltransferase, DNA binding domain	DNA_binding_1
BSU_14840	151	318	164.91294	310.5476758	160.3591158	299.4451992	-0.900534678	0.04105543	0.175814293	ylaN	NC_000964.3	1552412	1552693	+	282	protein_coding	hypothetical protein&&sp|O07638|YLAN_BACSU UPF0358 protein YlaN OS=Bacillus subtilis (strain 168) OX=224308 GN=ylaN PE=1 SV=1 && PF07408:Protein of unknown function (DUF1507)	-
BSU_31350	3901	8209	887.9838125	1670.870266	4142.658812	7730.1391	-0.899919922	0.029872536	0.141021846	pgi	NC_000964.3	3220731	3222083	-	1353	protein_coding	glucose-6-phosphate isomerase&&sp|P80860|G6PI_BACSU Glucose-6-phosphate isomerase OS=Bacillus subtilis (strain 168) OX=224308 GN=pgi PE=1 SV=4 && PF00342:Phosphoglucose isomerase	-
BSU_19000	57	120	9.736570753	18.32887422	60.53613115	112.9951346	-0.899199508	0.064374162	0.236990361	rttL	NC_000964.3	2071754	2073556	-	1803	protein_coding	phage toxin ribonuclease%3B putative defective prophage 6&&sp|O34330|YOBL_BACSU Ribonuclease YobL OS=Bacillus subtilis (strain 168) OX=224308 GN=yobL PE=1 SV=1 && PF14411:A nuclease of the HNH/ENDO VII superfamily with conserved LHH|PF04740:LXG domain of WXG superfamily	-
BSU_05870	195	410	63.35095544	119.1038475	207.0847666	386.0785598	-0.898324535	0.038223261	0.16907867	gmuF	NC_000964.3	631808	632755	+	948	protein_coding	phosphohexomutase%3B cupin family&&sp|O05511|MANA2_BACSU Probable mannose-6-phosphate isomerase GmuF OS=Bacillus subtilis (strain 168) OX=224308 GN=gmuF PE=1 SV=1 && PF01238:Phosphomannose isomerase type I	-
BSU_21550	58	122	33.45134864	62.91712151	61.59807785	114.8784687	-0.897980352	0.063216	0.234495924	yokL	NC_000964.3	2273989	2274522	-	534	protein_coding	putative N-acetyltransferase%3B phage SPbeta&&sp|O31995|YOKL_BACSU SPbeta prophage-derived uncharacterized N-acetyltransferase YokL OS=Bacillus subtilis (strain 168) OX=224308 GN=yokL PE=3 SV=1 && PF13302:Acetyltransferase (GNAT) domain	-
BSU_15340	19	40	7.360602544	13.85616781	20.18215748	37.66175699	-0.896455191	0.125880318	0.368466555	ylmA	NC_000964.3	1606560	1607354	+	795	protein_coding	putative ABC transporter (ATP-binding protein)&&sp|O31723|YLMA_BACSU Uncharacterized ABC transporter ATP-binding protein YlmA OS=Bacillus subtilis (strain 168) OX=224308 GN=ylmA PE=2 SV=2 && PF00005:ABC transporter	ABC_tran
BSU_02560	9	19	2.961376024	5.590208726	9.562702928	17.88672571	-0.895893715	0.289175799	0.573701662	ycbM	NC_000964.3	279059	279994	+	936	protein_coding	two-component sensor histidine kinase [YcbL]&&sp|P42245|YCBM_BACSU Sensor histidine kinase YcbM OS=Bacillus subtilis (strain 168) OX=224308 GN=ycbM PE=3 SV=2 && PF02518:Histidine kinase-, DNA gyrase B-, and HSP90-like ATPase|PF00512:His Kinase A (phospho-acceptor) domain	HATPase_c
BSU_36970	9	19	4.106441419	7.7517561	9.562702928	17.88672571	-0.895893715	0.289175799	0.573701662	spoIIR	NC_000964.3	3794676	3795350	-	675	protein_coding	regulator signal of pro-sigma(E) spoIIGA endopeptidase (stage II sporulation)&&sp|P39151|SP2R_BACSU Stage II sporulation protein R OS=Bacillus subtilis (strain 168) OX=224308 GN=spoIIR PE=4 SV=1 && PF09551:Stage II sporulation protein R (spore_II_R)	-
BSU_26720	30	63	19.49260167	36.60264581	31.86356991	59.32010778	-0.894358739	0.101462096	0.317360791	azlB	NC_000964.3	2729753	2730226	-	474	protein_coding	transcriptional repressor of the azlBCD operon&&sp|O07920|AZLB_BACSU Transcriptional regulator AzlB OS=Bacillus subtilis (strain 168) OX=224308 GN=azlB PE=4 SV=1 && PF01037:Lrp/AsnC ligand binding domain|PF13412:Winged helix-turn-helix DNA-binding	AsnC_trans_reg
BSU_34160	417	874	101.4446725	190.1200845	442.8369105	823.0120266	-0.893975756	0.034623769	0.156264632	ganS	NC_000964.3	3507253	3508518	-	1266	protein_coding	polygalactose / cyclodextrin-binding lipoprotein&&sp|O07009|GANS_BACSU Galactooligosaccharide-binding protein OS=Bacillus subtilis (strain 168) OX=224308 GN=ganS PE=1 SV=1 && PF13416:Bacterial extracellular solute-binding protein	-
BSU_05600	72	151	46.78224402	87.73015107	76.46533143	142.1868128	-0.89397036	0.058869454	0.223941692	ydgE	NC_000964.3	604103	604576	+	474	protein_coding	putative N-acetyltransferase&&sp|P96703|YDGE_BACSU Uncharacterized N-acetyltransferase YdgE OS=Bacillus subtilis (strain 168) OX=224308 GN=ydgE PE=3 SV=1 && PF00583:Acetyltransferase (GNAT) family	Acetyltransf_1
BSU_10220	842	1764	201.0246323	376.5816397	894.1642099	1661.095612	-0.893443081	0.032558181	0.150281189	gltT	NC_000964.3	1096560	1097849	-	1290	protein_coding	proton/sodium-glutamate (aspartate) symport permease&&sp|O07605|GLTT_BACSU Proton/sodium-glutamate symport protein OS=Bacillus subtilis (strain 168) OX=224308 GN=gltT PE=3 SV=1 && PF00375:Sodium:dicarboxylate symporter family	SDF
BSU_12760	106	222	98.92790692	185.2632618	112.5715177	209.0451697	-0.892335573	0.048899551	0.197720505	xkdW	NC_000964.3	1345305	1345634	+	330	protein_coding	phage PBSX%3B conserved hypothetical protein&&sp|P54342|XKDW_BACSU Phage-like element PBSX protein XkdW OS=Bacillus subtilis (strain 168) OX=224308 GN=xkdW PE=1 SV=1 && PF09636:XkdW protein	-
BSU_40350	192	402	42.66432643	79.8754089	203.8989268	378.5452241	-0.892259641	0.039525504	0.17282943	rocR	NC_000964.3	4145747	4147132	+	1386	protein_coding	transcriptional regulator (NtrC/NifA family)&&sp|P38022|ROCR_BACSU Arginine utilization regulatory protein RocR OS=Bacillus subtilis (strain 168) OX=224308 GN=rocR PE=1 SV=2 && PF00158:Sigma-54 interaction domain|PF02954:Bacterial regulatory protein, Fis family|PF13426:PAS domain	Sigma54_activat
BSU_18890	74	155	24.66531372	46.19659843	78.58922478	145.9534809	-0.892192547	0.057249868	0.219618191	yobF	NC_000964.3	2058715	2059638	-	924	protein_coding	hypothetical protein&&sp|O34780|YOBF_BACSU Uncharacterized protein YobF OS=Bacillus subtilis (strain 168) OX=224308 GN=yobF PE=4 SV=1 && -	-
BSU_05860	241	504	82.47103184	154.2191477	255.9343102	474.5952539	-0.890644234	0.03804714	0.168626403	gmuE	NC_000964.3	630912	631811	+	900	protein_coding	ROK fructokinase%3B glucomannan utilization protein E&&sp|O05510|SCRK_BACSU Putative fructokinase OS=Bacillus subtilis (strain 168) OX=224308 GN=gmuE PE=1 SV=1 && PF00480:ROK family	ROK
BSU_11900	32	67	8.274944926	15.49220777	33.98746331	63.08677683	-0.890229629	0.09410663	0.301683121	yjcL	NC_000964.3	1261426	1262616	-	1191	protein_coding	putative integral inner membrane protein%3B possibly aquaporin-related&&sp|O31634|YJCL_BACSU Uncharacterized membrane protein YjcL OS=Bacillus subtilis (strain 168) OX=224308 GN=yjcL PE=4 SV=1 && PF05684:Protein of unknown function (DUF819)	-
BSU_34350	32	67	5.484395886	10.26779046	33.98746331	63.08677683	-0.890229629	0.09410663	0.301683121	epsC	NC_000964.3	3526407	3528203	-	1797	protein_coding	putative UDP-sugar epimerase involved in biofilm matrix formation&&sp|P71052|EPSC_BACSU Probable polysaccharide biosynthesis protein EpsC OS=Bacillus subtilis (strain 168) OX=224308 GN=epsC PE=3 SV=1 && PF02719:Polysaccharide biosynthesis protein|PF13727:CoA-binding domain	-
BSU_06920	103	215	58.42036826	109.0407681	109.3856777	202.4535008	-0.887513977	0.05024208	0.201719522	yesJ	NC_000964.3	757111	757653	+	543	protein_coding	putative acetyltransferase&&sp|O31513|YESJ_BACSU Uncharacterized N-acetyltransferase YesJ OS=Bacillus subtilis (strain 168) OX=224308 GN=yesJ PE=3 SV=1 && PF00583:Acetyltransferase (GNAT) family	Acetyltransf_1
BSU_08750	111	231	38.62838962	71.88180612	117.8812508	217.5201726	-0.883211763	0.048551512	0.197372888	ygxA	NC_000964.3	945520	946404	+	885	protein_coding	hypothetical protein&&sp|Q04385|YGXA_BACSU Uncharacterized protein YgxA OS=Bacillus subtilis (strain 168) OX=224308 GN=ygxA PE=4 SV=2 && PF14540:Nucleotidyltransferase-like|PF18576:Helix-turn-helix domain	-
BSU_17900	12	25	8.268002858	15.40219995	12.74853608	23.53673791	-0.879040395	0.211032437	0.493865218	pcfA	NC_000964.3	1922017	1922463	+	447	protein_coding	factor controlling DNA replication&&sp|P45707|SIRA_BACSU Sporulation inhibitor of replication protein SirA OS=Bacillus subtilis (strain 168) OX=224308 GN=sirA PE=1 SV=1 && PF10747:Sporulation inhibitor of replication protein SirA	-
BSU_04140	2950	6118	452.6906647	839.4839006	3132.74761	5761.11351	-0.878896537	0.034000488	0.154753306	pbpC	NC_000964.3	463934	465940	+	2007	protein_coding	penicillin-binding lipoprotein 3%3B transpeptidase&&sp|P42971|PBPC_BACSU Penicillin-binding protein 3 OS=Bacillus subtilis (strain 168) OX=224308 GN=pbpC PE=1 SV=1 && PF03717:Penicillin-binding Protein dimerisation domain|PF00905:Penicillin binding protein transpeptidase domain|PF05223:NTF2-like N-terminal transpeptidase domain	-
BSU_35850	297	616	106.238075	197.0279471	315.4033196	580.0619529	-0.878784683	0.040081337	0.174757693	ribZB	NC_000964.3	3695363	3696223	+	861	protein_coding	5-amino-6-ribitylamino-2%2C4(1H%2C 3H)-pyrimidinedione 5'-phosphate phosphatase (promiscuous activity)&&sp|P96741|YWTE_BACSU 5-amino-6-(5-phospho-D-ribitylamino)uracil phosphatase YwtE OS=Bacillus subtilis (strain 168) OX=224308 GN=ywtE PE=1 SV=1 && PF08282:haloacid dehalogenase-like hydrolase	Hydrolase_3
Novel00271	156	323	48.48169991	89.75923436	165.6688489	304.1535341	-0.876071249	0.046698681	0.192226761	-	NC_000964.3	3512641	3513631	+	991	-	PF04552:Sigma-54, DNA binding domain|PF04963:Sigma-54 factor, core binding domain	Sigma54_DBD
BSU_39600	43	89	33.19116185	61.42814243	45.66887721	83.80345485	-0.874255834	0.083953554	0.284097831	yxeC	NC_000964.3	4066607	4067005	-	399	protein_coding	putative integral membrane protein of unknown function&&sp|P54942|YXEC_BACSU Uncharacterized protein YxeC OS=Bacillus subtilis (strain 168) OX=224308 GN=yxeC PE=4 SV=2 && -	-
BSU_22800	14	29	2.915323523	5.399830101	14.87242698	27.3034108	-0.871723074	0.209224384	0.491311376	spoIVA	NC_000964.3	2386195	2387673	-	1479	protein_coding	morphogenetic stage IV sporulation protein&&sp|P35149|SP4A_BACSU Stage IV sporulation protein A OS=Bacillus subtilis (strain 168) OX=224308 GN=spoIVA PE=1 SV=1 && PF09547:Stage IV sporulation protein A (spore_IV_A)	-
BSU_02250	63	130	48.62891154	89.72650017	66.90781131	122.4118051	-0.870447077	0.065209811	0.239680185	ybfJ	NC_000964.3	246094	246492	+	399	protein_coding	putative lipoprotein&&sp|O31451|YBFJ_BACSU Uncharacterized protein YbfJ OS=Bacillus subtilis (strain 168) OX=224308 GN=ybfJ PE=4 SV=1 && PF10794:Protein of unknown function (DUF2606)	-
BSU_22100	130	268	67.74586098	124.8813499	138.0582368	252.3618507	-0.869708752	0.048867514	0.197720505	kdgA	NC_000964.3	2323009	2323599	-	591	protein_coding	2-keto-3-deoxygluconate-6-phosphate aldolase&&sp|P50846|ALKH_BACSU KHG/KDPG aldolase OS=Bacillus subtilis (strain 168) OX=224308 GN=kdgA PE=2 SV=1 && PF01081:KDPG and KHG aldolase	-
BSU_14200	48	99	60.09426467	110.8282202	50.97861079	93.22012601	-0.8693742	0.079539942	0.274675915	ykuS	NC_000964.3	1490939	1491184	+	246	protein_coding	hypothetical protein&&sp|O34783|YKUS_BACSU UPF0180 protein YkuS OS=Bacillus subtilis (strain 168) OX=224308 GN=ykuS PE=3 SV=1 && PF03698:Uncharacterised protein family (UPF0180)	-
BSU_30630	15	31	9.685003347	17.89755008	15.9343728	29.18674686	-0.868780008	0.1924951	0.466670277	rppG	NC_000964.3	3134983	3135459	-	477	protein_coding	nucleoside and RNA triphosphate phosphohydrolase&&sp|O35013|YTKD_BACSU Putative 8-oxo-dGTP diphosphatase YtkD OS=Bacillus subtilis (strain 168) OX=224308 GN=ytkD PE=1 SV=1 && PF00293:NUDIX domain	NUDIX
BSU_20790	557	1146	175.4055115	322.6978222	591.5094329	1079.145437	-0.867297913	0.039416454	0.172517846	yopR	NC_000964.3	2204192	2205169	-	978	protein_coding	putative DNA breaking-rejoining enzyme%3B phage SPbeta&&sp|O34558|YOPR_BACSU SPbeta prophage-derived uncharacterized protein YopR OS=Bacillus subtilis (strain 168) OX=224308 GN=yopR PE=4 SV=2 && -	-
BSU_21780	280	576	86.58159619	159.2624589	297.3502275	542.3952747	-0.866946156	0.042919435	0.181414092	silP	NC_000964.3	2294286	2295281	+	996	protein_coding	transcriptional enhancer involved in BCAA homeostasis&&sp|P54156|YPLP_BACSU Putative sigma L-dependent transcriptional regulator YplP OS=Bacillus subtilis (strain 168) OX=224308 GN=yplP PE=2 SV=1 && PF08461:Ribonuclease R winged-helix domain|PF00158:Sigma-54 interaction domain	Sigma54_activat
BSU_04760	16	33	11.17399026	20.60751487	16.99631879	31.07008272	-0.866197203	0.178055093	0.446327066	ydcG	NC_000964.3	524782	525222	+	441	protein_coding	hypothetical protein&&sp|P96624|YDCG_BACSU UPF0310 protein YdcG OS=Bacillus subtilis (strain 168) OX=224308 GN=ydcG PE=3 SV=1 && PF01878:EVE domain	-
BSU_20420	839	1724	820.3105597	1507.221149	890.9783702	1623.428934	-0.865503512	0.038271658	0.169128866	yorD	NC_000964.3	2186985	2187299	-	315	protein_coding	stress protein SCP1%3B phage SPbeta&&sp|P68575|SCP1_BACSU SPbeta prophage-derived stress response protein SCP1 OS=Bacillus subtilis (strain 168) OX=224308 GN=yorD PE=1 SV=1 && -	-
Novel00237	17	35	11.60911931	21.3718331	18.05826492	32.9534184	-0.863912319	0.165497434	0.428042937	-	NC_000964.3	3017691	3018141	+	451	-	PF08534:Redoxin	-
BSU_06970	18	37	4.317520184	7.93573162	19.12021116	34.83675393	-0.861876619	0.154502084	0.406983272	yesO	NC_000964.3	761662	762945	+	1284	protein_coding	pectin degradation byproducts (rhamnose oligosaccharides)-binding lipoprotein&&sp|O31518|YESO_BACSU Putative ABC transporter substrate-binding protein YesO OS=Bacillus subtilis (strain 168) OX=224308 GN=yesO PE=1 SV=2 && PF13416:Bacterial extracellular solute-binding protein	-
BSU_19310	17280	35381	3576.57801	6548.132277	18350.44216	33317.11344	-0.8604448	0.037361609	0.166233668	dhaS	NC_000964.3	2100580	2102067	+	1488	protein_coding	3-hydroxypropionaldehyde dehydrogenase&&sp|O34660|ALDH4_BACSU Putative aldehyde dehydrogenase DhaS OS=Bacillus subtilis (strain 168) OX=224308 GN=dhaS PE=3 SV=1 && PF00171:Aldehyde dehydrogenase family	Aldedh
BSU_38640	129	264	33.02561989	60.43500622	136.9962902	248.5951828	-0.859154942	0.052354548	0.208005666	yxlH	NC_000964.3	3966745	3967947	+	1203	protein_coding	putative transporter&&sp|P94376|YXLH_BACSU Uncharacterized MFS-type transporter YxlH OS=Bacillus subtilis (strain 168) OX=224308 GN=yxlH PE=3 SV=1 && PF07690:Major Facilitator Superfamily	MFS_1
BSU_06160	20	41	4.425044633	8.111382716	21.24410389	38.60342461	-0.858405745	0.136230363	0.387372984	gutP	NC_000964.3	668601	669992	+	1392	protein_coding	H+-glucitol symporter%3B prophage region 3&&sp|O34368|GUTA_BACSU Probable glucitol transport protein GutA OS=Bacillus subtilis (strain 168) OX=224308 GN=gutA PE=3 SV=1 && PF13347:MFS/sugar transport protein	-
BSU_23620	206	421	68.88655801	125.8846385	218.7661792	396.4368964	-0.857384857	0.047350592	0.19368768	yqkF	NC_000964.3	2459326	2460246	+	921	protein_coding	NADPH-dependent aldo-keto reductase (acts on 4-hydroxy-2%2C3-trans-nonenal)&&sp|P54569|YQKF_BACSU Uncharacterized oxidoreductase YqkF OS=Bacillus subtilis (strain 168) OX=224308 GN=yqkF PE=3 SV=1 && PF00248:Aldo/keto reductase family	Aldo_ket_red
BSU_34265	24	49	4.869298126	8.889443625	25.49188999	46.13676481	-0.853175232	0.149277809	0.400619165	epsK	NC_000964.3	3517485	3519002	-	1518	protein_coding	putative extracellular matrix component exporter%3B putative cyclic di-GMP receptor&&sp|P71060|EPSK_BACSU Uncharacterized membrane protein EpsK OS=Bacillus subtilis (strain 168) OX=224308 GN=epsK PE=2 SV=2 && PF01943:Polysaccharide biosynthesis protein|PF14667:Polysaccharide biosynthesis C-terminal domain	-
Novel00034	51	104	15.52088778	28.30108583	54.16445093	97.92846149	-0.853108986	0.079427792	0.274675915	-	NC_000964.3	256548	257559	+	1012	-	PF02378:Phosphotransferase system, EIIC|PF01182:Glucosamine-6-phosphate isomerases/6-phosphogluconolactonase	-
BSU_25800	28	57	19.55448295	35.59479842	29.73967655	53.67010394	-0.849421233	0.122464399	0.362504531	yqcK	NC_000964.3	2656816	2657256	-	441	protein_coding	putative thiol lyase&&sp|P45945|YQCK_BACSU Uncharacterized protein YqcK OS=Bacillus subtilis (strain 168) OX=224308 GN=yqcK PE=4 SV=2 && PF00903:Glyoxalase/Bleomycin resistance protein/Dioxygenase superfamily	Glyoxalase
BSU_21900	30	61	19.12938549	34.78027214	31.86356991	57.43677321	-0.847915427	0.112325757	0.341389534	bsaA	NC_000964.3	2304553	2305035	-	483	protein_coding	bacillithiol peroxidase&&sp|P52035|BSAA_BACSU Glutathione peroxidase homolog BsaA OS=Bacillus subtilis (strain 168) OX=224308 GN=bsaA PE=3 SV=1 && PF00255:Glutathione peroxidase	GSHPx
BSU_28709	33	67	59.43533633	107.9018682	35.04941002	63.08677683	-0.845995453	0.109927374	0.336114175	BSU_28709	NC_000964.3	2936269	2936439	-	171	protein_coding	hypothetical protein&&-- && -	-
BSU_02790	70	142	15.19296508	27.55854094	74.34143808	133.7118096	-0.845967735	0.074663263	0.263874981	ycdB	NC_000964.3	300830	302248	+	1419	protein_coding	hypothetical protein&&sp|O34621|YCDB_BACSU Uncharacterized protein YcdB OS=Bacillus subtilis (strain 168) OX=224308 GN=ycdB PE=4 SV=1 && PF16244:Domain of unknown function (DUF4901)	-
BSU_19210	1367	2771	487.2834566	883.2284603	1451.686167	2609.354231	-0.845916055	0.041978269	0.178095537	walL	NC_000964.3	2092899	2093762	-	864	protein_coding	exported cell wall lytic enzyme&&sp|O34669|YOCH_BACSU Cell wall-binding protein YocH OS=Bacillus subtilis (strain 168) OX=224308 GN=yocH PE=1 SV=1 && PF06725:3D domain|PF01476:LysM domain	LysM
BSU_misc_RNA_42	35	71	46.26355676	83.91753131	37.17330345	66.85344576	-0.844896565	0.102086409	0.318324985	tboH	NC_000964.3	2817899	2818131	-	233	protein_coding	--&&-- && -	-
BSU_21750	161	326	85.19807584	154.2570022	170.9785819	306.978535	-0.843922665	0.054059115	0.212631315	scuA	NC_000964.3	2291703	2292284	-	582	protein_coding	assembly factor BSco of the Cu(A) site of cytochrome c oxidase&&sp|P54178|SCO1_BACSU SCO1 protein homolog OS=Bacillus subtilis (strain 168) OX=224308 GN=ypmQ PE=1 SV=2 && PF02630:SCO1/SenC	-
BSU_32100	41	83	10.34177507	18.72029551	43.54498377	78.15345199	-0.842237853	0.104205087	0.323382885	yumB	NC_000964.3	3300034	3301254	-	1221	protein_coding	putative NAD-disulfide oxidoreductase&&sp|O05267|YUMB_BACSU NADH dehydrogenase-like protein YumB OS=Bacillus subtilis (strain 168) OX=224308 GN=yumB PE=3 SV=1 && PF07992:Pyridine nucleotide-disulphide oxidoreductase	Pyr_redox_2
BSU_26790	136	275	48.9891257	88.57616043	144.4299165	258.9535195	-0.84185167	0.058734919	0.223941692	aadK	NC_000964.3	2735682	2736536	-	855	protein_coding	aminoglycoside 6-adenylyltransferase&&sp|P17585|AADK_BACSU Aminoglycoside 6-adenylyltransferase OS=Bacillus subtilis (strain 168) OX=224308 GN=aadK PE=1 SV=1 && PF04439:Streptomycin adenylyltransferase	-
BSU_32970	47	95	49.74297596	89.90438776	49.91666408	89.45345759	-0.840253077	0.087666691	0.292756726	yusYn	NC_000964.3	3382209	3382499	-	291	protein_coding	--&&-- && -	-
BSU_40470	47	95	102.6610355	185.5473535	49.91666408	89.45345759	-0.840253077	0.087666691	0.292756726	yycC	NC_000964.3	4159577	4159717	+	141	protein_coding	hypothetical protein&&sp|P37481|YYCC_BACSU Uncharacterized protein YycC OS=Bacillus subtilis (strain 168) OX=224308 GN=yycC PE=2 SV=2 && PF14174:YycC-like protein	-
BSU_30420	64	129	28.32028565	51.04235953	67.96975799	121.4701381	-0.836639794	0.075980929	0.265991521	ytrE	NC_000964.3	3115279	3115974	-	696	protein_coding	ABC transporter (ATP-binding protein) involved in resistance to cell wall inhibitors&&sp|O34392|YTRE_BACSU ABC transporter ATP-binding protein YtrE OS=Bacillus subtilis (strain 168) OX=224308 GN=ytrE PE=2 SV=1 && PF00005:ABC transporter	ABC_tran
BSU_16900	281	566	255.2898316	459.7979224	298.4121741	532.9786051	-0.83654411	0.051094761	0.204603142	ymfKc	NC_000964.3	1761302	1761640	+	339	protein_coding	--&&sp|O31769|YMFK_BACSU Uncharacterized protein YmfK OS=Bacillus subtilis (strain 168) OX=224308 GN=ymfK PE=4 SV=2 && PF11868:Protein of unknown function (DUF3388)	-
BSU_24830	85	171	23.14638731	41.63741672	90.27063808	161.020153	-0.834163786	0.068420411	0.247691653	yqgT	NC_000964.3	2567360	2568490	-	1131	protein_coding	putative d%2Cl-endopeptidase&&sp|P54497|YQGT_BACSU Uncharacterized protein YqgT OS=Bacillus subtilis (strain 168) OX=224308 GN=yqgT PE=3 SV=1 && PF00246:Zinc carboxypeptidase	-
Novel00072	779	1561	40.90687808	73.29682424	827.261575	1469.937222	-0.829257775	0.047223437	0.193514354	-	NC_000964.3	1220025	1225889	-	5865	-	PF12911:N-terminal TM domain of oligopeptide transport permease C|PF00528:Binding-protein-dependent transport system inner membrane component|PF00005:ABC transporter|PF08352:Oligopeptide/dipeptide transporter, C-terminal region|PF00496:Bacterial extracellular solute-binding proteins, family 5 Middle	BPD_transp_1
BSU_27320	264	528	171.5348947	306.7650316	280.359082	497.1952608	-0.82629766	0.054856717	0.214585188	greA	NC_000964.3	2791494	2791967	-	474	protein_coding	transcription elongation factor resolving backtracking / stalling&&sp|P80240|GREA_BACSU Transcription elongation factor GreA OS=Bacillus subtilis (strain 168) OX=224308 GN=greA PE=1 SV=4 && PF01272:Transcription elongation factor, GreA/GreB, C-term|PF03449:Transcription elongation factor, N-terminal	-
BSU_02260	115	230	39.750906	71.08867237	122.1290374	216.5785056	-0.825935246	0.06386623	0.235500274	cesB	NC_000964.3	246658	247548	+	891	protein_coding	enantioselective carboxylesterase&&sp|O31452|YBFK_BACSU Carboxylesterase YbfK OS=Bacillus subtilis (strain 168) OX=224308 GN=ybfK PE=1 SV=1 && PF12697:Alpha/beta hydrolase family	-
Novel00146	60	120	23.01243635	41.15437138	63.72197124	112.9951346	-0.825347322	0.087236077	0.292246005	-	NC_000964.3	2092971	2093773	+	803	-	PF06725:3D domain|PF01476:LysM domain	LysM
BSU_31190	44	88	43.01986249	76.9347222	46.73082393	82.86178772	-0.824900881	0.102672596	0.319889095	rhaM	NC_000964.3	3199233	3199547	-	315	protein_coding	L-rhamnose mutarotase&&sp|O05263|RHAM_BACSU L-rhamnose mutarotase OS=Bacillus subtilis (strain 168) OX=224308 GN=rhaM PE=3 SV=1 && PF05336:L-rhamnose mutarotase	-
BSU_19180	36	72	10.46968067	18.72349021	38.23525016	67.79511298	-0.824529225	0.107801286	0.33138914	desE	NC_000964.3	2089396	2090454	+	1059	protein_coding	fatty acid desaturase&&sp|O34653|DES_BACSU Fatty acid desaturase OS=Bacillus subtilis (strain 168) OX=224308 GN=des PE=2 SV=1 && PF00487:Fatty acid desaturase	-
Novel00226	34	68	14.20817587	25.40924123	36.11135673	64.02844408	-0.824409057	0.116154658	0.3497665	-	NC_000964.3	2950399	2951135	+	737	-	PF05343:M42 glutamyl aminopeptidase	-
BSU_05390	32	64	14.47204024	25.88112401	33.98746331	60.26177506	-0.824273911	0.125911249	0.368466555	ydfF	NC_000964.3	585868	586548	+	681	protein_coding	putative transcriptional regulator&&sp|P96683|YDFF_BACSU Uncharacterized HTH-type transcriptional regulator YdfF OS=Bacillus subtilis (strain 168) OX=224308 GN=ydfF PE=4 SV=1 && PF12840:Helix-turn-helix domain	-
BSU_34150	345	689	84.52996955	150.9503818	366.376756	648.8036405	-0.82427139	0.052881277	0.209915676	ganP	NC_000964.3	3505957	3507213	-	1257	protein_coding	galacto-oligosaccharides (galactan) oligomer permease&&sp|O32261|GANP_BACSU Galactooligosaccharides transport system permease protein GanP OS=Bacillus subtilis (strain 168) OX=224308 GN=ganP PE=1 SV=1 && PF00528:Binding-protein-dependent transport system inner membrane component	BPD_transp_1
Novel00031	27	54	8.307236637	14.85627582	28.67772988	50.84510186	-0.823848749	0.142852224	0.390959474	-	NC_000964.3	239794	240794	+	1001	-	PF08924:Domain of unknown function (DUF1906)	-
BSU_39160	26	52	16.37537989	29.28496815	27.61578323	48.96176709	-0.823744163	0.150282285	0.400643626	yxiI	NC_000964.3	4019949	4020437	-	489	protein_coding	hypothetical protein&&sp|P42301|YXII_BACSU Uncharacterized protein YxiI OS=Bacillus subtilis (strain 168) OX=224308 GN=yxiI PE=4 SV=1 && PF10898:Protein of unknown function (DUF2716)	-
BSU_35650	601	1199	200.974861	358.5170585	638.2350827	1129.053786	-0.822849767	0.049807024	0.200224439	tagU	NC_000964.3	3663281	3664201	+	921	protein_coding	teichoic acid-peptidoglycan tethering enzyme (LCP component) with transcription regulator domain of major autolysin expression&&sp|Q02115|TAGU_BACSU Polyisoprenyl-teichoic acid--peptidoglycan teichoic acid transferase TagU OS=Bacillus subtilis (strain 168) OX=224308 GN=tagU PE=1 SV=1 && PF03816:Cell envelope-related transcriptional attenuator domain	-
BSU_24110	19	38	24.69062879	44.15557272	20.18215748	35.77842165	-0.822705288	0.166373524	0.429821809	yqzF	NC_000964.3	2507020	2507256	+	237	protein_coding	hypothetical protein&&sp|O32015|YQZF_BACSU Uncharacterized protein YqzF OS=Bacillus subtilis (strain 168) OX=224308 GN=yqzF PE=4 SV=1 && PF11118:Protein of unknown function (DUF2627)	-
BSU_00180	18	36	11.40678172	20.39935816	19.12021116	33.89508619	-0.822491251	0.178237512	0.446327066	tadA	NC_000964.3	25852	26337	+	486	protein_coding	tRNA specific adenosine A34 deaminase&&sp|P21335|TADA_BACSU tRNA-specific adenosine deaminase OS=Bacillus subtilis (strain 168) OX=224308 GN=tadA PE=1 SV=1 && PF14437:MafB19-like deaminase	-
BSU_18430	18	36	5.599692845	10.01423037	19.12021116	33.89508619	-0.822491251	0.178237512	0.446327066	yogA	NC_000964.3	2007526	2008515	+	990	protein_coding	putative oxidoreductase&&sp|O35017|YOGA_BACSU Uncharacterized zinc-type alcohol dehydrogenase-like protein YogA OS=Bacillus subtilis (strain 168) OX=224308 GN=yogA PE=3 SV=1 && PF00107:Zinc-binding dehydrogenase|PF08240:Alcohol dehydrogenase GroES-like domain	ADH_zinc_N
BSU_01590	17	34	5.68481304	10.16645537	18.05826492	32.01175058	-0.82225217	0.191757594	0.465602915	ybaS	NC_000964.3	178665	179585	+	921	protein_coding	putative sodium dependent transporter&&sp|P55190|YBAS_BACSU Uncharacterized protein YbaS OS=Bacillus subtilis (strain 168) OX=224308 GN=ybaS PE=4 SV=3 && PF01758:Sodium Bile acid symporter family	-
BSU_11330	401	799	131.524202	234.3319242	425.8457651	752.3870052	-0.820987439	0.052145321	0.207535652	fabHA	NC_000964.3	1208222	1209160	+	939	protein_coding	beta-ketoacyl-acyl carrier protein synthase III 1&&sp|O34746|FABH1_BACSU 3-oxoacyl-[acyl-carrier-protein] synthase 3 protein 1 OS=Bacillus subtilis (strain 168) OX=224308 GN=fabHA PE=1 SV=1 && PF08545:3-Oxoacyl-[acyl-carrier-protein (ACP)] synthase III|PF08541:3-Oxoacyl-[acyl-carrier-protein (ACP)] synthase III C terminal	-
BSU_18590	13	26	9.885877491	17.67944374	13.81048139	24.47840624	-0.820930605	0.22876669	0.515459004	yoaG	NC_000964.3	2028175	2028579	-	405	protein_coding	putative phage-related membrane protein&&sp|O31830|YOAG_BACSU UPF0715 membrane protein YoaG OS=Bacillus subtilis (strain 168) OX=224308 GN=yoaG PE=3 SV=1 && PF17094:Uncharacterised protein family (UPF0715)	-
BSU_20430	12	24	9.700255321	17.34748568	12.74853608	22.59506948	-0.820463596	0.251805243	0.539667105	yorC	NC_000964.3	2187376	2187756	-	381	protein_coding	conserved protein of unknown function%3B phage SPbeta&&sp|O31910|YORC_BACSU SPbeta prophage-derived uncharacterized protein YorC OS=Bacillus subtilis (strain 168) OX=224308 GN=yorC PE=4 SV=1 && -	-
BSU_10570	233	464	62.12992537	110.6334022	247.4387375	436.9285756	-0.820057048	0.057659024	0.220262298	yhjN	NC_000964.3	1130918	1132072	-	1155	protein_coding	putative integral inner membrane protein (recent HGT island)&&sp|O07568|YHJN_BACSU Uncharacterized protein YhjN OS=Bacillus subtilis (strain 168) OX=224308 GN=yhjN PE=3 SV=1 && PF05145:Transition state regulatory protein AbrB	-
BSU_14050	11	22	3.93474352	7.036712396	11.68659115	20.71173234	-0.81991238	0.279244756	0.560084496	ppeE	NC_000964.3	1477069	1477929	-	861	protein_coding	exported metallophosphoesterase (Mn2+ and Zn2+)&&sp|O34870|YKUE_BACSU Uncharacterized metallophosphoesterase YkuE OS=Bacillus subtilis (strain 168) OX=224308 GN=ykuE PE=3 SV=2 && PF10518:TAT (twin-arginine translocation) pathway signal sequence|PF00149:Calcineurin-like phosphoesterase	Metallophos
BSU_32070	11	22	5.156490367	9.221627661	11.68659115	20.71173234	-0.81991238	0.279244756	0.560084496	spsC	NC_000964.3	3298584	3299240	-	657	protein_coding	stationary phase survival protein&&sp|O32108|YUIC_BACSU Uncharacterized protein YuiC OS=Bacillus subtilis (strain 168) OX=224308 GN=yuiC PE=1 SV=1 && PF06725:3D domain	-
sRNA00040	11	22	42.34767714	75.73261717	11.68659115	20.71173234	-0.81991238	0.279244756	0.560084496	-	NC_000964.3	3607398	3607477	+	80	-	-	-
BSU_10270	310	617	61.91618872	110.1922528	329.2086253	581.0036198	-0.81934296	0.054231576	0.212869426	lcfB	NC_000964.3	1100980	1102521	+	1542	protein_coding	long-chain fatty-acid-CoA ligase (degradative)&&sp|O07610|LCFB_BACSU Long-chain-fatty-acid--CoA ligase OS=Bacillus subtilis (strain 168) OX=224308 GN=lcfB PE=2 SV=2 && PF13193:AMP-binding enzyme C-terminal domain|PF00501:AMP-binding enzyme	AMP-binding
BSU_12069	10	20	15.79400546	28.24526514	10.62464671	18.82839473	-0.819251923	0.312303504	0.604357192	yjzH	NC_000964.3	1278205	1278399	-	195	protein_coding	hypothetical protein&&sp|C0H3Z2|YJZH_BACSU Uncharacterized protein YjzH OS=Bacillus subtilis (strain 168) OX=224308 GN=yjzH PE=4 SV=1 && PF13783:Domain of unknown function (DUF4177)	-
BSU_40430	9	18	6.599637995	11.80248579	9.562702928	16.94505651	-0.81844618	0.35265337	0.64966208	yycE	NC_000964.3	4156931	4157350	-	420	protein_coding	hypothetical protein&&sp|P37479|YYCE_BACSU Uncharacterized protein YycE OS=Bacillus subtilis (strain 168) OX=224308 GN=yycE PE=1 SV=1 && PF00903:Glyoxalase/Bleomycin resistance protein/Dioxygenase superfamily	Glyoxalase
BSU_06078	8	16	12.44376188	22.25384526	8.500760064	15.06171752	-0.817441287	0.402638814	0.688597175	ydzW	NC_000964.3	658813	659010	-	198	protein_coding	--&&sp|P18159|PGCA_BACSU Phosphoglucomutase OS=Bacillus subtilis (strain 168) OX=224308 GN=pgcA PE=1 SV=3 && PF02878:Phosphoglucomutase/phosphomannomutase, alpha/beta/alpha domain I	-
BSU_27470	8	16	4.693075908	8.392878785	8.500760064	15.06171752	-0.817441287	0.402638814	0.688597175	yrrD	NC_000964.3	2805704	2806228	-	525	protein_coding	hypothetical protein&&sp|O34402|YRRD_BACSU Uncharacterized protein YrrD OS=Bacillus subtilis (strain 168) OX=224308 GN=yrrD PE=4 SV=1 && PF05239:PRC-barrel domain	PRC
BSU_32400	8	16	7.080071413	12.66167058	8.500760064	15.06171752	-0.817441287	0.402638814	0.688597175	yunG	NC_000964.3	3326803	3327150	-	348	protein_coding	hypothetical protein&&sp|O32136|YUNG_BACSU Uncharacterized protein YunG OS=Bacillus subtilis (strain 168) OX=224308 GN=yunG PE=4 SV=1 && -	-
BSU_32480	8	16	1.100922633	1.968838857	8.500760064	15.06171752	-0.817441287	0.402638814	0.688597175	pucD	NC_000964.3	3336263	3338500	-	2238	protein_coding	xanthine dehydrogenase%2C substrate and molybdenum cofactor subunit&&sp|O32144|XDHD_BACSU Probable xanthine dehydrogenase subunit D OS=Bacillus subtilis (strain 168) OX=224308 GN=pucD PE=2 SV=1 && PF02738:Molybdopterin-binding domain of aldehyde dehydrogenase|PF01315:Aldehyde oxidase and xanthine dehydrogenase, a/b hammerhead domain	-
BSU_22920	7	14	1.593408533	2.849577747	7.438818498	13.17837747	-0.816152998	0.345266794	0.641752002	sleC	NC_000964.3	2397765	2399117	-	1353	protein_coding	spore germination membrane component&&sp|P38490|YPEB_BACSU Sporulation protein YpeB OS=Bacillus subtilis (strain 168) OX=224308 GN=ypeB PE=1 SV=2 && PF14620:YpeB sporulation	-
BSU_29920	263	522	131.7065967	233.7467918	279.2971354	491.5452591	-0.815286387	0.056197635	0.217790595	ytmP	NC_000964.3	3060674	3061288	-	615	protein_coding	putative kinase/phosphotransferase&&sp|C0SPC1|YTMP_BACSU Putative phosphotransferase YtmP OS=Bacillus subtilis (strain 168) OX=224308 GN=ytmP PE=3 SV=1 && PF01636:Phosphotransferase enzyme family	APH
BSU_20580	119	236	131.3619701	232.9475093	126.3768239	222.2285075	-0.81378891	0.071604631	0.25617174	yoqM	NC_000964.3	2195986	2196264	+	279	protein_coding	putative membrane bound or exported protein%3B phage SPbeta&&sp|O31925|YOQM_BACSU SPbeta prophage-derived uncharacterized protein YoqM OS=Bacillus subtilis (strain 168) OX=224308 GN=yoqM PE=3 SV=1 && -	-
BSU_04090	111	220	33.91480636	60.10525172	117.8812508	207.1618358	-0.812863788	0.071401597	0.255846382	pxpC	NC_000964.3	460592	461599	+	1008	protein_coding	L-5-oxoprolinase (ATP-dependent) subunit C&&sp|Q7WY77|PXPC_BACSU 5-oxoprolinase subunit C OS=Bacillus subtilis (strain 168) OX=224308 GN=pxpC PE=1 SV=2 && PF02626:Carboxyltransferase domain, subdomain A and B	-
BSU_25420	5	10	1.666575251	2.980425705	5.314942064	9.411692288	-0.812058335	0.480955038	0.761889884	yqeW	NC_000964.3	2620717	2621640	+	924	protein_coding	putative Na+/anion cotransporter&&sp|P54463|YQEW_BACSU Uncharacterized protein YqeW OS=Bacillus subtilis (strain 168) OX=224308 GN=yqeW PE=4 SV=2 && PF02690:Na+/Pi-cotransporter	Na_Pi_cotrans
BSU_30180	5	10	2.020886525	3.614059516	5.314942064	9.411692288	-0.812058335	0.480955038	0.761889884	ytbQ	NC_000964.3	3088388	3089149	-	762	protein_coding	putative NAD-dependent nucleoside-diphosphate-sugar epimerase&&sp|P53560|YTBQ_BACSU Uncharacterized protein YtbQ OS=Bacillus subtilis (strain 168) OX=224308 GN=ytbQ PE=3 SV=1 && PF01370:NAD dependent epimerase/dehydratase family	Epimerase
BSU_34080	5	10	2.086606412	3.731589907	5.314942064	9.411692288	-0.812058335	0.480955038	0.761889884	yvfS	NC_000964.3	3497614	3498351	-	738	protein_coding	putative ABC transporter (permease)&&sp|O07017|YVFS_BACSU Putative transport permease YvfS OS=Bacillus subtilis (strain 168) OX=224308 GN=yvfS PE=3 SV=1 && PF12698:ABC-2 family transporter protein	-
BSU_08370	91	180	45.35026325	80.21106849	96.642318	169.4951561	-0.809836123	0.076881049	0.268165119	yfiR	NC_000964.3	911964	912581	-	618	protein_coding	transcriptional regulator (TetR/AcrR family)&&sp|O31560|YFIR_BACSU Uncharacterized HTH-type transcriptional regulator YfiR OS=Bacillus subtilis (strain 168) OX=224308 GN=yfiR PE=1 SV=1 && PF00440:Bacterial regulatory proteins, tetR family|PF17922:Tetracyclin repressor-like, C-terminal domain	TetR_N
BSU_26860	171	338	39.98869491	70.67750287	181.598048	318.2785385	-0.809179028	0.065398726	0.239988089	yraO	NC_000964.3	2744163	2745479	-	1317	protein_coding	putative citrate transporter&&sp|O05407|YRAO_BACSU Uncharacterized transporter YraO OS=Bacillus subtilis (strain 168) OX=224308 GN=yraO PE=3 SV=1 && PF03600:Citrate transporter	-
BSU_37720	45	89	18.18797873	32.1651297	47.79277065	83.80345485	-0.80884223	0.107378211	0.330533739	bacC	NC_000964.3	3872105	3872866	-	762	protein_coding	dihydroanticapsin 7-dehydrogenase&&sp|P39640|BACC_BACSU Dihydroanticapsin 7-dehydrogenase OS=Bacillus subtilis (strain 168) OX=224308 GN=bacC PE=1 SV=2 && PF13561:Enoyl-(Acyl carrier protein) reductase	-
BSU_01870	4	8	4.233444762	7.570895812	4.253009942	7.528345163	-0.808509935	0.439101015	0.723122703	ybcH	NC_000964.3	210224	210514	+	291	protein_coding	conserved protein of unknown function%3B prophage 1 region&&sp|O34795|YBCH_BACSU Uncharacterized protein YbcH OS=Bacillus subtilis (strain 168) OX=224308 GN=ybcH PE=4 SV=1 && -	-
BSU_02380	4	8	4.463523282	7.98235754	4.253009942	7.528345163	-0.808509935	0.439101015	0.723122703	ybgB	NC_000964.3	258532	258807	+	276	protein_coding	conserved protein of unknown function (B. subtilis-specific)&&sp|O31460|YBGB_BACSU Uncharacterized membrane protein YbgB OS=Bacillus subtilis (strain 168) OX=224308 GN=ybgB PE=2 SV=1 && PF07853:Protein of unknown function (DUF1648)	-
BSU_06050	4	8	5.70339086	10.19967908	4.253009942	7.528345163	-0.808509935	0.439101015	0.723122703	ydiN	NC_000964.3	654978	655193	+	216	protein_coding	--&&sp|O34608|YDIN_BACSU Uncharacterized protein YdiN OS=Bacillus subtilis (strain 168) OX=224308 GN=ydiN PE=2 SV=1 && -	-
BSU_12880	4	8	0.572725442	1.024235556	4.253009942	7.528345163	-0.808509935	0.439101015	0.723122703	ykcB	NC_000964.3	1354285	1356435	+	2151	protein_coding	putative membrane glycosyl transferase&&sp|O34575|YKCB_BACSU Putative mannosyltransferase YkcB OS=Bacillus subtilis (strain 168) OX=224308 GN=ykcB PE=3 SV=2 && PF13231:Dolichyl-phosphate-mannose-protein mannosyltransferase	-
BSU_tRNA_62	4	8	15.99912241	28.61208677	4.253009942	7.528345163	-0.808509935	0.439101015	0.723122703	trnB-Met3	NC_000964.3	3172793	3172869	-	77	protein_coding	tRNA-Met&&-- && -	-
BSU_38810	1013	1993	284.1410627	499.8678788	1075.757076	1876.737344	-0.802813723	0.054077756	0.212631315	msmX	NC_000964.3	3984133	3985230	-	1098	protein_coding	multiple sugar (maltodextrins) transporter ATP-binding protein&&sp|P94360|MSMX_BACSU Oligosaccharides import ATP-binding protein MsmX OS=Bacillus subtilis (strain 168) OX=224308 GN=msmX PE=1 SV=1 && PF03459:TOBE domain|PF17912:MalK OB fold domain|PF00005:ABC transporter	ABC_tran
BSU_01570	3	6	1.207776888	2.15993204	3.191085633	5.644991938	-0.802666104	0.543330377	0.795478888	pdaB	NC_000964.3	159779	160543	-	765	protein_coding	polysaccharide deacetylase involved in sporulation&&sp|P50865|PDAB_BACSU Probable polysaccharide deacetylase PdaB OS=Bacillus subtilis (strain 168) OX=224308 GN=pdaB PE=3 SV=2 && PF01522:Polysaccharide deacetylase	Polysacc_deac_1
BSU_19880	3	6	5.310053559	9.496252936	3.191085633	5.644991938	-0.802666104	0.543330377	0.795478888	yotH	NC_000964.3	2154077	2154250	-	174	protein_coding	putative sensor or permease%3B phage SPbeta&&sp|O31867|YOTH_BACSU SPbeta prophage-derived uncharacterized membrane protein YotH OS=Bacillus subtilis (strain 168) OX=224308 GN=yotH PE=4 SV=1 && -	-
BSU_22850	3	6	1.033500357	1.848263994	3.191085633	5.644991938	-0.802666104	0.543330377	0.795478888	yphB	NC_000964.3	2391861	2392754	-	894	protein_coding	conserved membrane protein of unknown function&&sp|P50742|YPHB_BACSU Uncharacterized protein YphB OS=Bacillus subtilis (strain 168) OX=224308 GN=yphB PE=4 SV=1 && PF14045:YIEGIA protein	-
BSU_37510	3	6	0.445062293	0.795928714	3.191085633	5.644991938	-0.802666104	0.543330377	0.795478888	pbpG	NC_000964.3	3849818	3851893	+	2076	protein_coding	sporulation specific penicillin-binding protein 2D&&sp|P70997|PBPG_BACSU Penicillin-binding protein 2D OS=Bacillus subtilis (strain 168) OX=224308 GN=pbpG PE=2 SV=3 && PF00905:Penicillin binding protein transpeptidase domain|PF00912:Transglycosylase	-
BSU_39129	3	6	4.888620737	8.742582068	3.191085633	5.644991938	-0.802666104	0.543330377	0.795478888	yxzI	NC_000964.3	4018786	4018974	-	189	protein_coding	--&&-- && -	-
BSU_40579	3	6	6.159662129	11.01565341	3.191085633	5.644991938	-0.802666104	0.543330377	0.795478888	yyzL	NC_000964.3	4172387	4172536	-	150	protein_coding	--&&-- && -	-
Novel00185	3	6	6.999616056	12.51778796	3.191085633	5.644991938	-0.802666104	0.543330377	0.795478888	-	NC_000964.3	2564157	2564288	+	132	-	-	-
BSU_39880	607	1194	188.2635907	331.1352006	644.6067622	1124.345451	-0.802492875	0.055804543	0.217176246	yxbC	NC_000964.3	4095915	4096907	-	993	protein_coding	hypothetical protein&&sp|P46327|YXBC_BACSU Uncharacterized protein YxbC OS=Bacillus subtilis (strain 168) OX=224308 GN=yxbC PE=1 SV=1 && PF08007:Cupin superfamily protein	Cupin_4
BSU_08700	86	169	24.94025156	43.82404486	91.33258474	159.136819	-0.800353265	0.080431579	0.276691904	ygaE	NC_000964.3	941168	942229	-	1062	protein_coding	hypothetical protein&&sp|P71083|YGAE_BACSU UPF0421 protein YgaE OS=Bacillus subtilis (strain 168) OX=224308 GN=ygaE PE=3 SV=1 && PF06081:Aromatic acid exporter family member 1	-
BSU_08960	30	59	13.05013163	22.94927793	31.86356991	55.55343859	-0.799927136	0.137415554	0.387372984	yhbF	NC_000964.3	972099	972806	+	708	protein_coding	conserved protein involved in sporulation&&sp|P39133|YHBF_BACSU Uncharacterized protein YhbF OS=Bacillus subtilis (strain 168) OX=224308 GN=yhbF PE=4 SV=3 && -	-
BSU_10770	4662	9138	534.7550251	937.2536389	4950.800162	8604.947696	-0.797491597	0.053811496	0.212132538	wprA	NC_000964.3	1153789	1156473	+	2685	protein_coding	cell wall-associated protease&&sp|P54423|WPRA_BACSU Cell wall-associated protease OS=Bacillus subtilis (strain 168) OX=224308 GN=wprA PE=1 SV=2 && PF00082:Subtilase family|PF17936:Bacterial Ig domain	Peptidase_S8
BSU_09070	25	49	11.01513256	19.30497199	26.5538366	46.13676481	-0.794562712	0.177231283	0.445763531	yhcG	NC_000964.3	981604	982302	+	699	protein_coding	putative ABC transporter ATP-binding protein&&sp|P54591|YHCG_BACSU Uncharacterized ABC transporter ATP-binding protein YhcG OS=Bacillus subtilis (strain 168) OX=224308 GN=yhcG PE=3 SV=1 && PF00005:ABC transporter	ABC_tran
BSU_24530	172	336	63.28924051	110.5513603	182.6599946	316.3952046	-0.792213899	0.069633729	0.251286936	lipM	NC_000964.3	2543968	2544804	-	837	protein_coding	protein octanoyltransferase&&sp|P54511|LIPM_BACSU Octanoyltransferase LipM OS=Bacillus subtilis (strain 168) OX=224308 GN=lipM PE=1 SV=2 && PF03099:Biotin/lipoate A/B protein ligase family	BPL_LipA_LipB
BSU_08490	2	4	3.208157359	5.737319482	2.129174172	3.761626239	-0.791234488	0.704873373	0.902087734	yfhD	NC_000964.3	924210	924401	-	192	protein_coding	hypothetical protein&&sp|O31572|YFHD_BACSU Uncharacterized protein YfhD OS=Bacillus subtilis (strain 168) OX=224308 GN=yfhD PE=4 SV=1 && PF14151:YfhD-like protein	-
BSU_16880	2	4	2.387465941	4.269633103	2.129174172	3.761626239	-0.791234488	0.704873373	0.902087734	ymfJ	NC_000964.3	1760464	1760721	+	258	protein_coding	putative enzyme&&sp|O31768|YMFJ_BACSU Uncharacterized protein YmfJ OS=Bacillus subtilis (strain 168) OX=224308 GN=ymfJ PE=4 SV=1 && PF11588:Protein of unknown function (DUF3243)	-
BSU_19710	2	4	0.469844556	0.840248162	2.129174172	3.761626239	-0.791234488	0.704873373	0.902087734	yodQ	NC_000964.3	2141703	2143013	-	1311	protein_coding	putative deacetylase&&sp|O34984|YODQ_BACSU Uncharacterized metallohydrolase YodQ OS=Bacillus subtilis (strain 168) OX=224308 GN=yodQ PE=3 SV=1 && PF07687:Peptidase dimerisation domain|PF01546:Peptidase family M20/M25/M40	Peptidase_M20
BSU_29479	2	4	3.01944222	5.399830101	2.129174172	3.761626239	-0.791234488	0.704873373	0.902087734	BSU_29479	NC_000964.3	3016471	3016674	-	204	protein_coding	hypothetical protein&&-- && -	-
BSU_37890	2	4	0.526466849	0.941508838	2.129174172	3.761626239	-0.791234488	0.704873373	0.902087734	spsC	NC_000964.3	3889732	3890901	-	1170	protein_coding	putative glutamine-dependent sugar transaminase&&sp|P39623|SPSC_BACSU Spore coat polysaccharide biosynthesis protein SpsC OS=Bacillus subtilis (strain 168) OX=224308 GN=spsC PE=3 SV=1 && PF01041:DegT/DnrJ/EryC1/StrS aminotransferase family	-
BSU_40280	2	4	0.834642565	1.492635963	2.129174172	3.761626239	-0.791234488	0.704873373	0.902087734	yycO	NC_000964.3	4138800	4139537	-	738	protein_coding	conserved exported protein&&sp|Q45607|YYCO_BACSU Uncharacterized protein YycO OS=Bacillus subtilis (strain 168) OX=224308 GN=yycO PE=3 SV=1 && -	-
BSU_40573	2	4	2.566525887	4.589855586	2.129174172	3.761626239	-0.791234488	0.704873373	0.902087734	yyzI	NC_000964.3	4171396	4171635	-	240	protein_coding	--&&-- && -	-
BSU_40690	2	4	1.283262944	2.294927793	2.129174172	3.761626239	-0.791234488	0.704873373	0.902087734	yybC	NC_000964.3	4181982	4182461	+	480	protein_coding	putative integral membrane protein&&sp|P37501|YYBC_BACSU Uncharacterized protein YybC OS=Bacillus subtilis (strain 168) OX=224308 GN=yybC PE=4 SV=1 && -	-
Novel00115	2	4	2.176559056	3.892457034	2.129174172	3.761626239	-0.791234488	0.704873373	0.902087734	-	NC_000964.3	1702568	1702850	-	283	-	PF04509:CheC-like family	-
sRNA00035	2	4	8.927046564	15.96471508	2.129174172	3.761626239	-0.791234488	0.704873373	0.902087734	-	NC_000964.3	2881322	2881390	+	69	-	-	-
BSU_28280	63	123	12.46174419	21.75538486	66.90781131	115.8201358	-0.790677368	0.097195999	0.30791099	leuA	NC_000964.3	2892138	2893694	-	1557	protein_coding	2-isopropylmalate synthase&&sp|P94565|LEU1_BACSU 2-isopropylmalate synthase OS=Bacillus subtilis (strain 168) OX=224308 GN=leuA PE=3 SV=1 && PF08502:LeuA allosteric (dimerisation) domain|PF00682:HMGL-like	HMGL-like
BSU_13640	22	43	26.26212536	45.89855586	23.36799686	40.48675979	-0.790165001	0.156981395	0.413275703	spo0E	NC_000964.3	1430684	1430941	+	258	protein_coding	negative regulatory phosphatase acting on Spo0A-P (sporulation)&&sp|P05043|SP0E_BACSU Aspartyl-phosphate phosphatase Spo0E OS=Bacillus subtilis (strain 168) OX=224308 GN=spo0E PE=1 SV=1 && PF09388:Spo0E like sporulation regulatory protein	-
BSU_11980	135	263	54.99698329	95.8041285	143.3679699	247.6535159	-0.788152572	0.076942815	0.268165119	yjdA	NC_000964.3	1268829	1269584	+	756	protein_coding	putative acyl-carrier protein oxidoreductase%3B phage island&&sp|O31642|YJDA_BACSU Uncharacterized oxidoreductase YjdA OS=Bacillus subtilis (strain 168) OX=224308 GN=yjdA PE=3 SV=1 && PF13561:Enoyl-(Acyl carrier protein) reductase	-
BSU_21790	153	298	73.39784313	127.8296229	162.483009	280.6118599	-0.78789213	0.074063756	0.262297164	yplQ	NC_000964.3	2295302	2295943	+	642	protein_coding	putative membrane hydrolase&&sp|P54175|HLY3_BACSU Hemolysin-3 homolog OS=Bacillus subtilis (strain 168) OX=224308 GN=yplQ PE=3 SV=1 && PF03006:Haemolysin-III related	-
BSU_17110	269	523	84.97174937	147.7227367	285.668815	492.486926	-0.785517824	0.066595707	0.24262522	pksD	NC_000964.3	1785133	1786107	+	975	protein_coding	enzyme involved in bacillaene synthesis&&sp|O34877|PKSD_BACSU Polyketide biosynthesis acyltransferase homolog PksD OS=Bacillus subtilis (strain 168) OX=224308 GN=pksD PE=1 SV=2 && PF00698:Acyl transferase domain	Acyl_transf_1
BSU_23040	426	828	526.9108568	915.7591386	452.3944298	779.6953469	-0.785187932	0.063526069	0.23531589	fer	NC_000964.3	2409729	2409977	+	249	protein_coding	ferredoxin&&sp|P50727|FER_BACSU Ferredoxin OS=Bacillus subtilis (strain 168) OX=224308 GN=fer PE=1 SV=2 && PF13370:4Fe-4S single cluster domain of Ferredoxin I	-
BSU_10440	618	1201	704.9391103	1224.981457	656.2881747	1130.93712	-0.785019904	0.061006544	0.229213887	yhjA	NC_000964.3	1118850	1119119	+	270	protein_coding	hypothetical protein&&sp|O07555|YHJA_BACSU Uncharacterized protein YhjA OS=Bacillus subtilis (strain 168) OX=224308 GN=yhjA PE=3 SV=1 && PF05901:Excalibur calcium-binding domain	Excalibur
BSU_07400	19	37	4.91324855	8.555398321	20.18215748	34.83675393	-0.784366623	0.190858369	0.465602915	copO	NC_000964.3	812628	813818	+	1191	protein_coding	metal (copper) efflux transporter&&sp|O06473|YFMO_BACSU Multidrug efflux protein YfmO OS=Bacillus subtilis (strain 168) OX=224308 GN=yfmO PE=2 SV=1 && PF07690:Major Facilitator Superfamily	MFS_1
BSU_misc_RNA_72	19	37	20.82448051	36.26149253	20.18215748	34.83675393	-0.784366623	0.190858369	0.465602915	surA	NC_000964.3	1914992	1915272	-	281	protein_coding	--&&-- && -	-
BSU_34130	561	1088	83.71052457	145.1675255	595.7572192	1024.528754	-0.782057043	0.062620649	0.233357767	ganA	NC_000964.3	3503020	3505083	-	2064	protein_coding	short chain beta-1%2C4-galacto-oligosaccharides beta-galactosidase (beta-galacto-pyranoside hydrolase)&&sp|O07012|BGAL2_BACSU Beta-galactosidase GanA OS=Bacillus subtilis (strain 168) OX=224308 GN=ganA PE=1 SV=2 && PF02449:Beta-galactosidase|PF08533:Beta-galactosidase C-terminal domain|PF08532:Beta-galactosidase trimerisation domain	-
BSU_21580	165	320	29.61376024	51.35502753	175.2263684	301.3285332	-0.781753766	0.072305933	0.257671025	yokI	NC_000964.3	2275706	2277421	-	1716	protein_coding	putative RNase%3B phage SPbeta&&sp|O31998|YOKI_BACSU Probable ribonuclease YokI OS=Bacillus subtilis (strain 168) OX=224308 GN=yokI PE=1 SV=2 && PF04740:LXG domain of WXG superfamily|PF15652:HNH/Endo VII superfamily toxin with a SHH signature	-
BSU_28730	137	265	49.87433284	86.26324328	145.4918631	249.5368498	-0.777878478	0.079894145	0.275088194	araQ	NC_000964.3	2939851	2940696	-	846	protein_coding	arabinose/arabinan permease&&sp|P94530|ARAQ_BACSU Arabinooligosaccharides transport system permease protein AraQ OS=Bacillus subtilis (strain 168) OX=224308 GN=araQ PE=1 SV=2 && PF00528:Binding-protein-dependent transport system inner membrane component	BPD_transp_1
BSU_12380	16	31	3.414920099	5.916237969	16.99631879	29.18674686	-0.776371581	0.240754266	0.528640321	uxaB	NC_000964.3	1309880	1311322	+	1443	protein_coding	tagaturonate reductase (altronate oxidoreductase)&&sp|O34354|UXAB_BACSU Altronate oxidoreductase OS=Bacillus subtilis (strain 168) OX=224308 GN=uxaB PE=2 SV=1 && PF01232:Mannitol dehydrogenase Rossmann domain|PF08125:Mannitol dehydrogenase C-terminal domain	Mannitol_dh_C
BSU_20830	15	29	14.52750502	25.11430415	15.9343728	27.3034108	-0.7729881	0.2627656	0.545673907	yopN	NC_000964.3	2208008	2208325	-	318	protein_coding	hypothetical protein%3B phage SPbeta&&sp|P68581|YOPN_BACSU SPbeta prophage-derived uncharacterized protein YopN OS=Bacillus subtilis (strain 168) OX=224308 GN=yopN PE=4 SV=1 && -	-
BSU_03530	42	81	10.54220902	18.17986809	44.60693049	76.27011767	-0.772437943	0.137776915	0.387372984	srfT	NC_000964.3	403217	404443	+	1227	protein_coding	surfactin exporter&&sp|Q08791|YCXA_BACSU Uncharacterized MFS-type transporter YcxA OS=Bacillus subtilis (strain 168) OX=224308 GN=ycxA PE=3 SV=2 && PF07690:Major Facilitator Superfamily	MFS_1
BSU_27480	204	393	26.21132821	45.15177084	216.642286	370.0702215	-0.772193399	0.075573764	0.264972527	recDB	NC_000964.3	2806286	2808682	-	2397	protein_coding	5'-3' helicase associated to SSB%3B exonuclease V&&sp|O34481|RECDL_BACSU ATP-dependent RecD-like DNA helicase OS=Bacillus subtilis (strain 168) OX=224308 GN=yrrC PE=3 SV=1 && PF18335:ATP-dependent RecD-like DNA helicase SH3 domain|PF13604:AAA domain|PF13538:UvrD-like helicase C-terminal domain|PF14490:Helix-hairpin-helix containing domain	-
BSU_38580	5289	10182	1198.61858	2063.307266	5616.64067	9588.047991	-0.771518414	0.061942456	0.231966621	licC	NC_000964.3	3960192	3961550	-	1359	protein_coding	phosphotransferase system (PTS) lichenan-specific enzyme IIC component&&sp|P46317|PTJC_BACSU Lichenan permease IIC component OS=Bacillus subtilis (strain 168) OX=224308 GN=licC PE=2 SV=1 && PF02378:Phosphotransferase system, EIIC	-
BSU_12770	41	79	76.52913554	131.8540332	43.54498377	74.38678333	-0.771095595	0.132094533	0.380523084	xkdX	NC_000964.3	1345631	1345795	+	165	protein_coding	phage PBSX%3B conserved hypothetical protein&&sp|P54343|XKDX_BACSU Phage-like element PBSX protein XkdX OS=Bacillus subtilis (strain 168) OX=224308 GN=xkdX PE=4 SV=1 && PF09693:Phage uncharacterised protein (Phage_XkdX)	-
BSU_15100	661	1272	421.484127	725.2541994	701.9518779	1197.795473	-0.770847947	0.065701612	0.240712567	ylbP	NC_000964.3	1576767	1577249	-	483	protein_coding	putative acetyltransferase&&sp|O34468|YLBP_BACSU Uncharacterized N-acetyltransferase YlbP OS=Bacillus subtilis (strain 168) OX=224308 GN=ylbP PE=1 SV=2 && PF00583:Acetyltransferase (GNAT) family	Acetyltransf_1
BSU_13940	27	52	12.21078396	21.02841326	28.67772988	48.96176709	-0.769536781	0.17679687	0.44524914	ykwB	NC_000964.3	1462813	1463493	-	681	protein_coding	putative acetyltransferase / amidohydrolase&&sp|Q796K9|YKWB_BACSU Uncharacterized N-acetyltransferase YkwB OS=Bacillus subtilis (strain 168) OX=224308 GN=ykwB PE=3 SV=2 && PF00583:Acetyltransferase (GNAT) family	Acetyltransf_1
BSU_21980	27	52	12.05151286	20.75412961	28.67772988	48.96176709	-0.769536781	0.17679687	0.44524914	queP	NC_000964.3	2309730	2310419	+	690	protein_coding	preQ0 transporter (promiscuous)&&sp|P54163|QPTR_BACSU Probable queuosine precursor transporter OS=Bacillus subtilis (strain 168) OX=224308 GN=ypdP PE=3 SV=1 && PF02592:Putative vitamin uptake transporter	-
Novel00263	231	444	50.96282062	87.58864814	245.3148443	418.0952364	-0.768941279	0.073661307	0.261277286	-	NC_000964.3	3389026	3390421	+	1396	-	PF10415:Fumarase C C-terminus|PF00206:Lyase	-
BSU_27310	52	100	9.125425376	15.69181397	55.22639764	94.16179311	-0.768648283	0.115845995	0.349607103	pbpI	NC_000964.3	2789686	2791440	-	1755	protein_coding	penicillin-binding protein PBP4B&&sp|O32032|PBPI_BACSU Penicillin-binding protein 4B OS=Bacillus subtilis (strain 168) OX=224308 GN=pbpI PE=2 SV=1 && PF03717:Penicillin-binding Protein dimerisation domain|PF00905:Penicillin binding protein transpeptidase domain	-
BSU_01650	126	242	31.16937463	53.52988201	133.8104503	227.8785093	-0.767605927	0.085464796	0.28828806	ybbC	NC_000964.3	185194	186438	-	1245	protein_coding	hypothetical protein&&sp|P40407|YBBC_BACSU Uncharacterized protein YbbC OS=Bacillus subtilis (strain 168) OX=224308 GN=ybbC PE=3 SV=1 && PF07075:Protein of unknown function (DUF1343)	-
BSU_32870	26	50	17.11017258	29.42215119	27.61578323	47.07843225	-0.767307301	0.186856866	0.461830858	mdtR	NC_000964.3	3374492	3374959	+	468	protein_coding	transcriptional regulator (MarR family%2C low level antibiotic resistance)&&sp|O32181|YUSO_BACSU Uncharacterized HTH-type transcriptional regulator YusO OS=Bacillus subtilis (strain 168) OX=224308 GN=yusO PE=1 SV=1 && PF01047:MarR family	MarR
BSU_30300	347	666	82.27108386	141.1937099	368.5006492	627.1453005	-0.766962695	0.071751205	0.256235859	melA	NC_000964.3	3100881	3102179	+	1299	protein_coding	alpha-D-galactoside galactohydrolase&&sp|O34645|AGAL_BACSU Alpha-galactosidase OS=Bacillus subtilis (strain 168) OX=224308 GN=melA PE=1 SV=1 && PF11975:Family 4 glycosyl hydrolase C-terminal domain|PF02056:Family 4 glycosyl hydrolase	-
BSU_04000	208	399	60.15069121	103.1747819	220.8900724	375.7202233	-0.766047116	0.076532141	0.267715879	ycsA	NC_000964.3	452830	453894	+	1065	protein_coding	putative tartrate dehydrogenase&&sp|P42958|TTUC_BACSU Probable tartrate dehydrogenase/decarboxylase OS=Bacillus subtilis (strain 168) OX=224308 GN=ycsA PE=3 SV=4 && PF00180:Isocitrate/isopropylmalate dehydrogenase	-
BSU_04210	86	165	47.98287528	82.31806214	91.33258474	155.370151	-0.765823443	0.09166456	0.297437645	ydaF	NC_000964.3	473174	473725	+	552	protein_coding	putative ribosomal protein N-acetyltransferase&&sp|P96579|YDAF_BACSU Putative ribosomal N-acetyltransferase YdaF OS=Bacillus subtilis (strain 168) OX=224308 GN=ydaF PE=1 SV=1 && PF13302:Acetyltransferase (GNAT) domain	-
BSU_26160	25	48	11.77305453	20.21220808	26.5538366	45.19509736	-0.764896424	0.197996721	0.474535255	yqbC	NC_000964.3	2685162	2685815	-	654	protein_coding	conserved phage protein of unknown function%3B skin element&&sp|P45919|YQBC_BACSU Uncharacterized protein YqbC OS=Bacillus subtilis (strain 168) OX=224308 GN=yqbC PE=4 SV=1 && -	-
BSU_38330	13	25	5.905280802	10.15454776	13.81048139	23.53673791	-0.764639652	0.27048441	0.554450531	cidB	NC_000964.3	3933577	3934254	+	678	protein_coding	metabolic regulator controlling activity of murein hydrolases&&sp|P39590|YWBG_BACSU Uncharacterized protein YwbG OS=Bacillus subtilis (strain 168) OX=224308 GN=ywbG PE=3 SV=2 && PF04172:LrgB-like family	-
BSU_40480	1021	1956	260.091606	445.5462792	1084.252649	1841.895667	-0.764432816	0.066515141	0.242525256	yycB	NC_000964.3	4159790	4160998	+	1209	protein_coding	putative anion ABC transporter (permease)&&sp|P37482|YYCB_BACSU Uncharacterized transporter YycB OS=Bacillus subtilis (strain 168) OX=224308 GN=yycB PE=2 SV=1 && PF07690:Major Facilitator Superfamily	MFS_1
BSU_31200	200	383	42.2473397	72.34216829	212.3944996	360.6535519	-0.763573718	0.079225235	0.274403034	rhaB	NC_000964.3	3199565	3201022	-	1458	protein_coding	rhamnulokinase&&sp|O05262|RHAB_BACSU Rhamnulokinase OS=Bacillus subtilis (strain 168) OX=224308 GN=rhaB PE=3 SV=1 && PF00370:FGGY family of carbohydrate kinases, N-terminal domain|PF02782:FGGY family of carbohydrate kinases, C-terminal domain	FGGY_N
BSU_11340	1086	2079	269.299238	460.981148	1153.279177	1957.720702	-0.763379122	0.066726502	0.242851446	fabF	NC_000964.3	1209183	1210424	+	1242	protein_coding	beta-ketoacyl-acyl carrier protein synthase II (involved in pimelate synthesis)&&sp|O34340|FABF_BACSU 3-oxoacyl-[acyl-carrier-protein] synthase 2 OS=Bacillus subtilis (strain 168) OX=224308 GN=fabF PE=1 SV=1 && PF02801:Beta-ketoacyl synthase, C-terminal domain|PF00109:Beta-ketoacyl synthase, N-terminal domain	ketoacyl-synt
BSU_00500	403	770	90.53040985	154.6690941	427.9696583	725.0786636	-0.760483887	0.072289153	0.257671025	glmU	NC_000964.3	56352	57722	+	1371	protein_coding	bifunctional glucosamine-1-phosphate N-acetyltransferase/UDP-N-acetylglucosamine pyrophosphorylase&&sp|P14192|GLMU_BACSU Bifunctional protein GlmU OS=Bacillus subtilis (strain 168) OX=224308 GN=glmU PE=3 SV=1 && PF00483:Nucleotidyl transferase|PF00132:Bacterial transferase hexapeptide (six repeats)	Hexapep
Novel00322	23	44	28.10956924	48.08420137	24.42994341	41.42842734	-0.759434058	0.199680211	0.477496156	-	NC_000964.3	4028240	4028491	+	252	-	-	-
BSU_30230	12	23	2.743724779	4.702301936	12.74853608	21.65340097	-0.759407419	0.299469906	0.586133427	bioK	NC_000964.3	3093343	3094689	-	1347	protein_coding	L-lysine-8-amino-7-oxononanoate aminotransferase&&sp|P53555|BIOK_BACSU L-Lysine--8-amino-7-oxononanoate transaminase OS=Bacillus subtilis (strain 168) OX=224308 GN=bioK PE=1 SV=1 && PF00202:Aminotransferase class-III	Aminotran_3
BSU_02785	1	2	2.333205352	4.172595987	1.067259409	1.878232476	-0.758856221	1	1	BSU_02785	NC_000964.3	300525	300656	-	132	protein_coding	hypothetical protein&&-- && -	-
BSU_03400	1	2	0.924874194	1.654002013	1.067259409	1.878232476	-0.758856221	1	1	yckD	NC_000964.3	369773	370105	+	333	protein_coding	hypothetical protein&&sp|P42402|YCKD_BACSU Uncharacterized protein YckD OS=Bacillus subtilis (strain 168) OX=224308 GN=yckD PE=3 SV=1 && PF10925:Protein of unknown function (DUF2680)	-
BSU_04180	1	2	0.564071624	1.008759469	1.067259409	1.878232476	-0.758856221	1	1	ydaC	NC_000964.3	470957	471502	-	546	protein_coding	putative methyltransferase&&sp|P96576|YDAC_BACSU Uncharacterized methyltransferase YdaC OS=Bacillus subtilis (strain 168) OX=224308 GN=ydaC PE=3 SV=1 && PF13649:Methyltransferase domain	-
BSU_05100	1	2	0.448301465	0.8017215	1.067259409	1.878232476	-0.758856221	1	1	yddT	NC_000964.3	556763	557449	+	687	protein_coding	putative exported phage protein&&sp|P96657|YDDT_BACSU Uncharacterized protein YddT OS=Bacillus subtilis (strain 168) OX=224308 GN=yddT PE=3 SV=1 && -	-
BSU_misc_RNA_9	1	2	2.990127247	5.347404566	1.067259409	1.878232476	-0.758856221	1	1	gswC	NC_000964.3	694425	694527	+	103	protein_coding	--&&-- && -	-
BSU_08320	1	2	0.258592029	0.462453963	1.067259409	1.878232476	-0.758856221	1	1	bifM	NC_000964.3	906764	907954	+	1191	protein_coding	ABC transporter (permease) biofilm formation&&sp|P94441|LNRM_BACSU Linearmycin resistance permease protein LnrM OS=Bacillus subtilis (strain 168) OX=224308 GN=lnrM PE=1 SV=1 && PF12698:ABC-2 family transporter protein	-
BSU_tRNA_30	1	2	3.347642461	5.986768155	1.067259409	1.878232476	-0.758856221	1	1	trnD-Ser	NC_000964.3	951662	951753	+	92	protein_coding	tRNA-Ser&&-- && -	-
BSU_10870	1	2	0.464529572	0.830743092	1.067259409	1.878232476	-0.758856221	1	1	yisU	NC_000964.3	1166008	1166670	-	663	protein_coding	putative aminoacid related metabolite efflux transporter&&sp|O06730|YISU_BACSU Putative amino-acid transporter YisU OS=Bacillus subtilis (strain 168) OX=224308 GN=yisU PE=3 SV=1 && PF01810:LysE type translocator	-
BSU_misc_RNA_21	1	2	3.049337688	5.453293765	1.067259409	1.878232476	-0.758856221	1	1	mswD	NC_000964.3	1426876	1426976	+	101	protein_coding	--&&-- && -	-
BSU_18720	1	2	0.337700775	0.603928367	1.067259409	1.878232476	-0.758856221	1	1	yoaR	NC_000964.3	2041928	2042839	-	912	protein_coding	putative factor for cell wall maintenance or synthesis&&sp|O34611|YOAR_BACSU Uncharacterized protein YoaR OS=Bacillus subtilis (strain 168) OX=224308 GN=yoaR PE=4 SV=1 && PF04294:VanW like protein	-
BSU_18900	1	2	0.675401549	1.207856733	1.067259409	1.878232476	-0.758856221	1	1	yozJ	NC_000964.3	2060237	2060692	-	456	protein_coding	hypothetical protein&&sp|O31839|YOZJ_BACSU Uncharacterized protein YozJ OS=Bacillus subtilis (strain 168) OX=224308 GN=yozJ PE=4 SV=1 && -	-
BSU_18920	1	2	2.503927695	4.477907889	1.067259409	1.878232476	-0.758856221	1	1	phrK	NC_000964.3	2063262	2063384	+	123	protein_coding	secreted regulator of the activity of phosphatase RapK&&sp|O31840|PHRK_BACSU Phosphatase RapK inhibitor OS=Bacillus subtilis (strain 168) OX=224308 GN=phrK PE=3 SV=1 && -	-
BSU_18960	1	2	0.916616388	1.639234138	1.067259409	1.878232476	-0.758856221	1	1	yozM	NC_000964.3	2065042	2065377	+	336	protein_coding	putative bacteriophage protein%3B putative defective prophage 6&&sp|O31843|YOZM_BACSU Prophage-derived-like uncharacterized protein YozM OS=Bacillus subtilis (strain 168) OX=224308 GN=yozM PE=3 SV=1 && -	-
BSU_20090	1	2	1.532254261	2.74021229	1.067259409	1.878232476	-0.758856221	1	1	yosK	NC_000964.3	2166413	2166613	-	201	protein_coding	hypothetical protein%3B phage SPbeta&&sp|O31878|YOSK_BACSU SPbeta prophage-derived uncharacterized protein YosK OS=Bacillus subtilis (strain 168) OX=224308 GN=yosK PE=4 SV=1 && -	-
BSU_21500	1	2	0.246189534	0.440273917	1.067259409	1.878232476	-0.758856221	1	1	uvrX	NC_000964.3	2270407	2271657	-	1251	protein_coding	lesion bypass phage DNA polymerase%3B phage SPbeta&&sp|O31990|UVRX_BACSU Putative UV-damage repair protein UvrX OS=Bacillus subtilis (strain 168) OX=224308 GN=uvrX PE=3 SV=2 && PF00817:impB/mucB/samB family|PF11798:IMS family HHH motif|PF11799:impB/mucB/samB family C-terminal domain	IMS
BSU_21599	1	2	2.632334243	4.707544191	1.067259409	1.878232476	-0.758856221	1	1	yoyK	NC_000964.3	2278340	2278456	+	117	protein_coding	--&&-- && -	-
BSU_23350	1	2	1.445930077	2.585834133	1.067259409	1.878232476	-0.758856221	1	1	ypzD	NC_000964.3	2435012	2435224	+	213	protein_coding	putative germination protein&&sp|O32013|YPZD_BACSU Spore germination protein-like protein YpzD OS=Bacillus subtilis (strain 168) OX=224308 GN=ypzD PE=3 SV=1 && PF10676:Spore germination protein gerPA/gerPF	-
BSU_23700	1	2	0.908504739	1.624727641	1.067259409	1.878232476	-0.758856221	1	1	yqjX	NC_000964.3	2464227	2464565	-	339	protein_coding	hypothetical protein&&sp|P54561|YQJX_BACSU Uncharacterized protein YqjX OS=Bacillus subtilis (strain 168) OX=224308 GN=yqjX PE=4 SV=1 && PF08863:YolD-like protein	-
BSU_25940	1	2	0.916616388	1.639234138	1.067259409	1.878232476	-0.758856221	1	1	yqcD	NC_000964.3	2667045	2667380	-	336	protein_coding	conserved phage protein of unknown function%3B skin element&&sp|P45939|YQCD_BACSU Uncharacterized protein YqcD OS=Bacillus subtilis (strain 168) OX=224308 GN=yqcD PE=4 SV=1 && PF09636:XkdW protein	-
BSU_25950	1	2	0.279730342	0.50025674	1.067259409	1.878232476	-0.758856221	1	1	yqcC	NC_000964.3	2667390	2668490	-	1101	protein_coding	conserved phage protein of unknown function%3B skin element&&sp|P45938|YQCC_BACSU Uncharacterized protein YqcC OS=Bacillus subtilis (strain 168) OX=224308 GN=yqcC PE=4 SV=2 && -	-
BSU_26980	1	2	1.555470235	2.781730658	1.067259409	1.878232476	-0.758856221	1	1	yraE	NC_000964.3	2754607	2754804	+	198	protein_coding	putative spore coat protein&&sp|O06011|YRAE_BACSU Uncharacterized protein YraE OS=Bacillus subtilis (strain 168) OX=224308 GN=yraE PE=4 SV=1 && -	-
BSU_29360	1	2	0.427754315	0.764975931	1.067259409	1.878232476	-0.758856221	1	1	tcyL	NC_000964.3	3005859	3006578	-	720	protein_coding	sulfur-containing amino acid ABC transporter (permease)&&sp|O34315|TCYL_BACSU L-cystine transport system permease protein TcyL OS=Bacillus subtilis (strain 168) OX=224308 GN=tcyL PE=1 SV=1 && PF00528:Binding-protein-dependent transport system inner membrane component	BPD_transp_1
BSU_31590	1	2	1.425847715	2.54991977	1.067259409	1.878232476	-0.758856221	1	1	yufS	NC_000964.3	3246152	3246367	-	216	protein_coding	putative bacteriocin&&sp|O05257|YUFS_BACSU Uncharacterized protein YufS OS=Bacillus subtilis (strain 168) OX=224308 GN=yufS PE=4 SV=1 && -	-
BSU_33222	1	2	1.283262944	2.294927793	1.067259409	1.878232476	-0.758856221	1	1	rsoA	NC_000964.3	3409219	3409458	-	240	protein_coding	regulator of sigma-O&&sp|C0H3R4|RSOA_BACSU Sigma-O factor regulatory protein RsoA OS=Bacillus subtilis (strain 168) OX=224308 GN=rsoA PE=1 SV=1 && -	-
BSU_34470	1	2	0.197046133	0.352388145	1.067259409	1.878232476	-0.758856221	1	1	aspP	NC_000964.3	3539165	3540727	+	1563	protein_coding	L-aspartate/L-glutamate / proton permease&&sp|O07002|ASPP_BACSU Aspartate-proton symporter OS=Bacillus subtilis (strain 168) OX=224308 GN=yveA PE=1 SV=1 && PF13520:Amino acid permease	-
BSU_36680	1	2	0.614736739	1.099366607	1.067259409	1.878232476	-0.758856221	1	1	ywmF	NC_000964.3	3770365	3770865	-	501	protein_coding	putative integral membrane protein&&sp|P70963|YWMF_BACSU Uncharacterized membrane protein YwmF OS=Bacillus subtilis (strain 168) OX=224308 GN=ywmF PE=4 SV=1 && -	-
BSU_40576	1	2	1.655823153	2.961197152	1.067259409	1.878232476	-0.758856221	1	1	BSU_40576	NC_000964.3	4171801	4171986	-	186	protein_coding	hypothetical protein&&sp|P37489|YYBO_BACSU Uncharacterized transporter YybO OS=Bacillus subtilis (strain 168) OX=224308 GN=yybO PE=3 SV=1 && -	-
BSU_40950	1	2	0.498354541	0.891234094	1.067259409	1.878232476	-0.758856221	1	1	sprC	NC_000964.3	4204900	4205517	+	618	protein_coding	spore-specific protease&&sp|P37521|YYAC_BACSU Uncharacterized protein YyaC OS=Bacillus subtilis (strain 168) OX=224308 GN=yyaC PE=4 SV=1 && PF06866:Protein of unknown function (DUF1256)	-
BSU_misc_RNA_55	1846	3522	1579.268929	2694.245229	1960.358581	3316.54611	-0.758532408	0.067399746	0.244384306	ssrA	NC_000964.3	3450712	3451071	-	360	protein_coding	--&&-- && -	-
BSU_39570	22	42	15.57615711	26.58950822	23.36799686	39.54509221	-0.756323189	0.177951932	0.446327066	yxeF	NC_000964.3	4065074	4065508	-	435	protein_coding	lipocalin-like lipoprotein&&sp|P54945|YXEF_BACSU Uncharacterized protein YxeF OS=Bacillus subtilis (strain 168) OX=224308 GN=yxeF PE=1 SV=1 && PF11631:Protein of unknown function (DUF3255)	-
BSU_04790	32	61	21.75598103	37.08360142	33.98746331	57.43677321	-0.755157836	0.15244086	0.403561606	ydcK	NC_000964.3	528129	528581	+	453	protein_coding	hypothetical protein&&sp|P96628|SPRTL_BACSU Protein SprT-like OS=Bacillus subtilis (strain 168) OX=224308 GN=ydcK PE=3 SV=1 && PF10263:SprT-like family	-
BSU_27900	124	236	44.51037902	75.74866561	131.686557	222.2285075	-0.754467745	0.09303748	0.299306622	pheA	NC_000964.3	2851283	2852140	-	858	protein_coding	prephenate dehydratase&&sp|P21203|PHEA_BACSU Prephenate dehydratase OS=Bacillus subtilis (strain 168) OX=224308 GN=pheA PE=4 SV=1 && PF00800:Prephenate dehydratase|PF01842:ACT domain	ACT
BSU_23590	21	40	18.4263397	31.38362794	22.30605035	37.66175699	-0.752909986	0.189878224	0.465267898	ansR	NC_000964.3	2456990	2457340	+	351	protein_coding	transcriptional regulator of ansAB (Xre family)&&sp|Q07683|ANSR_BACSU HTH-type transcriptional regulator AnsR OS=Bacillus subtilis (strain 168) OX=224308 GN=ansR PE=4 SV=1 && PF01381:Helix-turn-helix	HTH_3
BSU_08050	51	97	22.76396874	38.71443407	54.16445093	91.3367918	-0.752714582	0.127421865	0.370017029	yfjL	NC_000964.3	878081	878770	+	690	protein_coding	hypothetical protein&&sp|P40773|YFJL_BACSU Uncharacterized protein YfjL OS=Bacillus subtilis (strain 168) OX=224308 GN=yfjL PE=4 SV=2 && -	-
BSU_13430	80	152	36.99496774	62.85207649	84.96090478	143.1284798	-0.751716786	0.106494996	0.328701594	ykoX	NC_000964.3	1409912	1410577	+	666	protein_coding	putative integral membrane protein&&sp|O34908|YKOX_BACSU Uncharacterized membrane protein YkoX OS=Bacillus subtilis (strain 168) OX=224308 GN=ykoX PE=3 SV=1 && PF09335:SNARE associated Golgi protein	-
BSU_14090	214	406	53.84671959	91.34712587	227.2617521	382.311892	-0.750125407	0.082469292	0.281524014	ykuI	NC_000964.3	1482248	1483471	+	1224	protein_coding	putative cyclic-di-GMP receptor (no phosphodiesterase activity)&&sp|O35014|YKUI_BACSU Uncharacterized EAL-domain containing protein YkuI OS=Bacillus subtilis (strain 168) OX=224308 GN=ykuI PE=1 SV=1 && PF10388:EAL-domain associated signalling protein domain|PF00563:EAL domain	EAL
Novel00156	29	55	12.57959167	21.3331316	30.80162322	51.78676923	-0.747594426	0.176339254	0.445023452	-	NC_000964.3	2272648	2273357	+	710	-	PF16219:Domain of unknown function (DUF4879)	-
BSU_33630	111	210	147.9918823	250.3557592	117.8812508	197.7451659	-0.745790944	0.097467234	0.308128757	secG	NC_000964.3	3455093	3455323	-	231	protein_coding	preprotein translocase subunit&&sp|O32233|SECG_BACSU Probable protein-export membrane protein SecG OS=Bacillus subtilis (strain 168) OX=224308 GN=secG PE=2 SV=1 && PF03840:Preprotein translocase SecG subunit	-
BSU_14940	728	1376	617.6630895	1043.907651	773.1022992	1295.728836	-0.744953807	0.074700414	0.263874981	ylbA	NC_000964.3	1565347	1565709	-	363	protein_coding	hypothetical protein&&sp|O34743|YLBA_BACSU Uncharacterized protein YlbA OS=Bacillus subtilis (strain 168) OX=224308 GN=ylbA PE=4 SV=1 && PF08868:YugN-like family	-
BSU_12530	36	68	13.84193737	23.37903969	38.23525016	64.02844408	-0.742222948	0.153401429	0.405253197	xkdC	NC_000964.3	1322750	1323550	+	801	protein_coding	phage PBSX%3B putative DNA binding protein&&sp|P39782|XKDC_BACSU Phage-like element PBSX protein XkdC OS=Bacillus subtilis (strain 168) OX=224308 GN=xkdC PE=4 SV=3 && PF01695:IstB-like ATP binding protein	-
BSU_10030	184	347	129.381031	218.1753272	195.4033539	326.7535412	-0.74143733	0.090035878	0.29714673	hinT	NC_000964.3	1076515	1076952	-	438	protein_coding	promiscuous Hit-family phosphohydrolase%2C adenosine phosphoramidase&&sp|O07513|HIT_BACSU Protein hit OS=Bacillus subtilis (strain 168) OX=224308 GN=hit PE=1 SV=1 && PF01230:HIT domain	HIT
BSU_07890	52	98	49.89134435	84.07585933	55.22639764	92.27845891	-0.739540898	0.132120282	0.380523084	yfkI	NC_000964.3	862492	862812	+	321	protein_coding	hypothetical protein&&sp|O34418|YFKI_BACSU Uncharacterized protein YfkI OS=Bacillus subtilis (strain 168) OX=224308 GN=yfkI PE=3 SV=1 && -	-
BSU_11470	1788	3363	599.8625211	1008.868257	1898.765679	3166.821065	-0.737941682	0.075167681	0.263954203	oppF	NC_000964.3	1224533	1225450	+	918	protein_coding	oligopeptide ABC transporter (ATP-binding protein)&&sp|P24137|OPPF_BACSU Oligopeptide transport ATP-binding protein OppF OS=Bacillus subtilis (strain 168) OX=224308 GN=oppF PE=2 SV=3 && PF00005:ABC transporter|PF08352:Oligopeptide/dipeptide transporter, C-terminal region	ABC_tran
Novel00136	34	64	9.642196703	16.22932362	36.11135673	60.26177506	-0.737121565	0.167453194	0.431634009	-	NC_000964.3	1764989	1766074	-	1086	-	PF00154:recA bacterial DNA recombination protein	-
BSU_02610	9	17	3.786677538	6.395700406	9.562702928	16.00338713	-0.736604037	0.427714021	0.715468854	ycbR	NC_000964.3	283003	283734	+	732	protein_coding	hypothetical protein&&sp|P42250|YCBR_BACSU Uncharacterized protein YcbR OS=Bacillus subtilis (strain 168) OX=224308 GN=ycbR PE=4 SV=2 && PF10138:vWA found in TerF C terminus	-
BSU_05060	9	17	6.159662129	10.40367266	9.562702928	16.00338713	-0.736604037	0.427714021	0.715468854	lrpB	NC_000964.3	552052	552501	-	450	protein_coding	transcriptional regulator (Lrp/AsnC family)&&sp|P96653|LRPB_BACSU HTH-type transcriptional regulator LrpB OS=Bacillus subtilis (strain 168) OX=224308 GN=lrpB PE=4 SV=1 && PF01037:Lrp/AsnC ligand binding domain|PF13412:Winged helix-turn-helix DNA-binding	AsnC_trans_reg
BSU_22270	9	17	7.451204188	12.5850879	9.562702928	16.00338713	-0.736604037	0.427714021	0.715468854	yppE	NC_000964.3	2338809	2339180	-	372	protein_coding	hypothetical protein&&sp|P50833|YPPE_BACSU Uncharacterized protein YppE OS=Bacillus subtilis (strain 168) OX=224308 GN=yppE PE=1 SV=1 && PF08807:Bacterial domain of unknown function (DUF1798)	-
BSU_08450	42	79	12.90947153	21.7124905	44.60693049	74.38678333	-0.736428337	0.148749791	0.400619165	sxzZ	NC_000964.3	920474	921475	+	1002	protein_coding	xenosiderophore schizokinen (dihydroxamate) transporter (permease)&&sp|O31568|YFIZ_BACSU Probable siderophore transport system permease protein YfiZ OS=Bacillus subtilis (strain 168) OX=224308 GN=yfiZ PE=1 SV=1 && PF01032:FecCD transport family	-
BSU_12749	42	79	47.38201638	79.69199808	44.60693049	74.38678333	-0.736428337	0.148749791	0.400619165	xkzA	NC_000964.3	1342955	1343227	+	273	protein_coding	phage PBSX%3B conserved hypothetical protein&&sp|C0H3Z9|XKZA_BACSU Uncharacterized protein XkzA OS=Bacillus subtilis (strain 168) OX=224308 GN=xkzA PE=4 SV=1 && -	-
BSU_10100	471	884	289.5410043	485.9200405	500.1820263	832.4286961	-0.734753289	0.080633574	0.277177912	hmoB	NC_000964.3	1083229	1083729	-	501	protein_coding	heme-degrading monooxygenase&&sp|P38049|HMOB_BACSU Heme-degrading monooxygenase HmoB OS=Bacillus subtilis (strain 168) OX=224308 GN=hmoB PE=1 SV=1 && PF03992:Antibiotic biosynthesis monooxygenase	ABM
[truncated: 3,747 more rows]
